# Supplementary material for: Rh(iii)-Catalyzed [5 + 1] annulation of 2-alkenylanilides and 2-alkenylphenols with allenyl acetates
Source: Chem Sci. 2022 Jan 19;13(7):2043–9. doi: 10.1039/d1sc06097j (PMC8848808; doi:10.1039/d1sc06097j)
Supplement: SC-013-D1SC06097J-s002 [file SC-013-D1SC06097J-s002.cif]

# Electronic Supplementary Material (ESI) for Chemical Science.
# This journal is © The Royal Society of Chemistry 2022

####################################################################### 
# 
# This file contains crystal structure data downloaded from the 
# Cambridge Structural Database (CSD) hosted by the Cambridge 
# Crystallographic Data Centre (CCDC).
# 
# Full information about CCDC data access policies and citation 
# guidelines are available at http://www.ccdc.cam.ac.uk/access/V1 
# 
# Audit and citation data items may have been added by the CCDC. 
# Please retain this information to preserve the provenance of 
# this file and to allow appropriate attribution of the data. 
# 
#######################################################################

data_cmrv-as-415_mo
_database_code_depnum_ccdc_archive 'CCDC 2074148'
loop_
_audit_author_name
_audit_author_address
'Darshan S. Mhatre'
;IITB
India
;
_audit_update_record             
;
2021-03-30 deposited with the CCDC.	2022-01-19 downloaded from the CCDC.
;
_audit_creation_date             2019-01-24
_audit_creation_method           
;
Olex2 1.2-ac3
(compiled 2017.08.10 svn.r3458 for OlexSys, GUI svn.r5381)
;
_shelx_SHELXL_version_number     2014/7
_chemical_name_common            ?
_chemical_name_systematic        ?
_chemical_formula_moiety         '2(C26 H22 F3 N O2 S)'
_chemical_formula_sum            'C52 H44 F0.25 N2 O10 S2'
_chemical_formula_weight         925.76
_chemical_absolute_configuration ?
_chemical_melting_point          ?
loop_
_atom_type_symbol
_atom_type_description
_atom_type_scat_dispersion_real
_atom_type_scat_dispersion_imag
_atom_type_scat_source
C C 0.0033 0.0016 'International Tables Vol C Tables 4.2.6.8 and 6.1.1.4'
H H 0.0000 0.0000 'International Tables Vol C Tables 4.2.6.8 and 6.1.1.4'
N N 0.0061 0.0033 'International Tables Vol C Tables 4.2.6.8 and 6.1.1.4'
O O 0.0106 0.0060 'International Tables Vol C Tables 4.2.6.8 and 6.1.1.4'
S S 0.1246 0.1234 'International Tables Vol C Tables 4.2.6.8 and 6.1.1.4'
F F 0.0171 0.0103 'International Tables Vol C Tables 4.2.6.8 and 6.1.1.4'

_shelx_space_group_comment       
;
The symmetry employed for this shelxl refinement is uniquely defined
by the following loop, which should always be used as a source of
symmetry information in preference to the above space-group names.
They are only intended as comments.
;
_space_group_crystal_system      orthorhombic
_space_group_IT_number           19
_space_group_name_H-M_alt        'P 21 21 21'
_space_group_name_Hall           'P 2ac 2ab'
loop_
_space_group_symop_operation_xyz
'x, y, z'
'-x+1/2, -y, z+1/2'
'-x, y+1/2, -z+1/2'
'x+1/2, -y+1/2, -z'

_cell_length_a                   7.4436(3)
_cell_length_b                   16.0587(6)
_cell_length_c                   38.2012(18)
_cell_angle_alpha                90
_cell_angle_beta                 90
_cell_angle_gamma                90
_cell_volume                     4566.4(3)
_cell_formula_units_Z            4
_cell_measurement_reflns_used    8512
_cell_measurement_temperature    150
_cell_measurement_theta_max      29.1620
_cell_measurement_theta_min      2.1120
_shelx_estimated_absorpt_T_max   ?
_shelx_estimated_absorpt_T_min   ?
_exptl_absorpt_coefficient_mu    0.181
_exptl_absorpt_correction_T_max  1.00000
_exptl_absorpt_correction_T_min  0.44122
_exptl_absorpt_correction_type   multi-scan
_exptl_absorpt_process_details   
;
CrysAlisPro 1.171.39.46 (Rigaku Oxford Diffraction, 2018)
Empirical absorption correction using spherical harmonics,
 implemented in SCALE3 ABSPACK scaling algorithm.
;
_exptl_absorpt_special_details   ?
_exptl_crystal_colour            colourless
_exptl_crystal_colour_primary    colourless
_exptl_crystal_density_diffrn    1.347
_exptl_crystal_density_meas      ?
_exptl_crystal_density_method    ?
_exptl_crystal_description       block
_exptl_crystal_F_000             1937
_exptl_crystal_size_max          0.2
_exptl_crystal_size_mid          0.15
_exptl_crystal_size_min          0.031
_exptl_transmission_factor_max   ?
_exptl_transmission_factor_min   ?
_diffrn_reflns_av_R_equivalents  0.1004
_diffrn_reflns_av_unetI/netI     0.1177
_diffrn_reflns_Laue_measured_fraction_full 0.999
_diffrn_reflns_Laue_measured_fraction_max 0.999
_diffrn_reflns_limit_h_max       8
_diffrn_reflns_limit_h_min       -8
_diffrn_reflns_limit_k_max       19
_diffrn_reflns_limit_k_min       -17
_diffrn_reflns_limit_l_max       45
_diffrn_reflns_limit_l_min       -43
_diffrn_reflns_number            22474
_diffrn_reflns_point_group_measured_fraction_full 0.999
_diffrn_reflns_point_group_measured_fraction_max 0.999
_diffrn_reflns_theta_full        24.999
_diffrn_reflns_theta_max         24.999
_diffrn_reflns_theta_min         1.657
_diffrn_ambient_temperature      150
_diffrn_detector                 CCD
_diffrn_detector_area_resol_mean 28.5714
_diffrn_detector_type            'Rigaku Saturn724+'
_diffrn_measured_fraction_theta_full 0.999
_diffrn_measured_fraction_theta_max 0.999
_diffrn_measurement_details      
;
List of Runs (angles in degrees, time in seconds):

  # Type    Start    End  Width  t~exp~   \w     \q     \k     \f   Frames
#--------------------------------------------------------------------------
  1  \w   -110.00   1.50   0.50    8.00    --  -20.00 -72.00 -36.00  223
  2  \w    -68.50  17.00   0.50    8.00    --  -20.00 -72.00 108.00  171
  3  \w    -31.00  -1.00   0.50    8.00    --  -20.00   0.00-108.00   60
  4  \w    -59.00 -27.50   0.50    8.00    --  -20.00  72.00-180.00   63
;
_diffrn_measurement_device       'AFC12 (Right): Kappa 3 circle'
_diffrn_measurement_device_type  'Rigaku Saturn724+ (2x2 bin mode)'
_diffrn_measurement_method       'profile data from \w-scans'
_diffrn_measurement_specimen_support 'Mitegen 50um'
_diffrn_orient_matrix_type       
'CrysAlisPro convention (1999,Acta A55,543-557)'
_diffrn_orient_matrix_UB_11      0.0211015000
_diffrn_orient_matrix_UB_12      -0.0428634000
_diffrn_orient_matrix_UB_13      -0.0018445000
_diffrn_orient_matrix_UB_21      -0.0022562000
_diffrn_orient_matrix_UB_22      -0.0047501000
_diffrn_orient_matrix_UB_23      0.0184534000
_diffrn_orient_matrix_UB_31      -0.0928705000
_diffrn_orient_matrix_UB_32      -0.0096203000
_diffrn_orient_matrix_UB_33      -0.0008655000
_diffrn_radiation_collimation    0.3
_diffrn_radiation_monochromator  Confocal
_diffrn_radiation_probe          x-ray
_diffrn_radiation_type           MoK\a
_diffrn_radiation_wavelength     0.71073
_diffrn_source                   'Rotating Anode'
_diffrn_source_current           24.0
_diffrn_source_power             1.2
_diffrn_source_target            Mo
_diffrn_source_type              'Rotating Anode'
_diffrn_source_voltage           50.0
_reflns_Friedel_coverage         0.760
_reflns_Friedel_fraction_full    0.998
_reflns_Friedel_fraction_max     0.998
_reflns_number_gt                5564
_reflns_number_total             8010
_reflns_odcompleteness_completeness 93.11
_reflns_odcompleteness_iscentric 1
_reflns_odcompleteness_theta     31.11
_reflns_special_details          
;
 Reflections were merged by SHELXL according to the crystal
 class for the calculation of statistics and refinement.
 
 _reflns_Friedel_fraction is defined as the number of unique
 Friedel pairs measured divided by the number that would be
 possible theoretically, ignoring centric projections and
 systematic absences.
;
_reflns_threshold_expression     'I > 2\s(I)'
_computing_cell_refinement       'CrystalClear-SM Expert 2.0 r7 (Rigaku, 2011)'
_computing_data_collection       'CrystalClear-SM Expert 2.0 r7 (Rigaku, 2011)'
_computing_data_reduction        'CrystalClear-SM Expert 2.0 r7 (Rigaku, 2011)'
_computing_molecular_graphics    'Olex2 (Dolomanov et al., 2009)'
_computing_publication_material  'Olex2 (Dolomanov et al., 2009)'
_computing_structure_refinement  'ShelXL (Sheldrick, 2015)'
_computing_structure_solution    'ShelXT (Sheldrick, 2015)'
_refine_diff_density_max         0.493
_refine_diff_density_min         -0.591
_refine_diff_density_rms         0.167
_refine_ls_abs_structure_details 
;
 Flack x determined using 1568 quotients [(I+)-(I-)]/[(I+)+(I-)]
 (Parsons, Flack and Wagner, Acta Cryst. B69 (2013) 249-259).
;
_refine_ls_abs_structure_Flack   0.57(11)
_refine_ls_extinction_coef       .
_refine_ls_extinction_method     none
_refine_ls_goodness_of_fit_ref   1.095
_refine_ls_hydrogen_treatment    constr
_refine_ls_matrix_type           full
_refine_ls_number_parameters     599
_refine_ls_number_reflns         8010
_refine_ls_number_restraints     0
_refine_ls_R_factor_all          0.1039
_refine_ls_R_factor_gt           0.0655
_refine_ls_restrained_S_all      1.095
_refine_ls_shift/su_max          0.000
_refine_ls_shift/su_mean         0.000
_refine_ls_structure_factor_coef Fsqd
_refine_ls_weighting_details     
'w=1/[\s^2^(Fo^2^)+(0.0792P)^2^+1.0088P] where P=(Fo^2^+2Fc^2^)/3'
_refine_ls_weighting_scheme      calc
_refine_ls_wR_factor_gt          0.1421
_refine_ls_wR_factor_ref         0.1966
_refine_special_details          ?
_olex2_refinement_description    
;
1. Fixed Uiso
 At 1.2 times of:
  All C(H) groups
 At 1.5 times of:
  All C(H,H,H) groups
2.a Aromatic/amide H refined with riding coordinates:
 C17(H17), C37(H37), C5(H5), C30(H30), C11(H11), C2(H2), C31(H31), C43(H43),
 C13(H13), C29(H29), C1(H1), C38(H38), C50(H50), C14(H14), C39(H39), C24(H24),
 C3(H3), C27(H27), C21(H21), C12(H12), C40(H40), C4(H4), C34(H34), C28(H28),
 C9(H9), C47(H47), C22(H22), C49(H49), C48(H48), C23(H23), C8(H8), C35(H35)
2.b Idealised Me refined as rotating group:
 C45(H45A,H45B,H45C), C19(H19A,H19B,H19C), C16(H16A,H16B,H16C), C42(H42A,H42B,
 H42C)
;
_atom_sites_solution_hydrogens   geom
_atom_sites_solution_primary     direct
_atom_sites_solution_secondary   ?
loop_
_atom_site_label
_atom_site_type_symbol
_atom_site_fract_x
_atom_site_fract_y
_atom_site_fract_z
_atom_site_U_iso_or_equiv
_atom_site_adp_type
_atom_site_occupancy
_atom_site_site_symmetry_order
_atom_site_calc_flag
_atom_site_refinement_flags_posn
_atom_site_refinement_flags_adp
_atom_site_refinement_flags_occupancy
_atom_site_disorder_assembly
_atom_site_disorder_group
S2 S -0.0222(2) 0.74664(10) 0.82576(5) 0.0235(4) Uani 1 1 d . . . . .
S1 S 0.4728(2) 0.75202(11) 0.66558(5) 0.0268(5) Uani 1 1 d . . . . .
F3 F 0.7346(6) 0.7757(3) 0.71059(13) 0.0433(13) Uani 1 1 d . . . . .
F7 F -0.0330(7) 0.8262(3) 0.76710(13) 0.0497(14) Uani 1 1 d . . . . .
F1 F 0.4762(7) 0.8232(3) 0.72647(12) 0.0473(13) Uani 1 1 d . . . . .
F6 F 0.0291(8) 0.6956(3) 0.76139(12) 0.0475(14) Uani 1 1 d . . . . .
F2 F 0.5306(8) 0.6912(3) 0.72838(13) 0.0510(14) Uani 1 1 d . . . . .
F8 F 0.2306(6) 0.7811(3) 0.77997(12) 0.0445(13) Uani 1 1 d . . . . .
O4 O 0.0302(7) 0.8200(3) 0.84384(13) 0.0300(13) Uani 1 1 d . . . . .
O2 O 0.2894(6) 0.7313(3) 0.67058(16) 0.0398(15) Uani 1 1 d . . . . .
O1 O 0.5224(7) 0.8281(3) 0.64921(14) 0.0356(14) Uani 1 1 d . . . . .
O3 O -0.2073(7) 0.7277(3) 0.82161(15) 0.0368(14) Uani 1 1 d . . . . .
N2 N 0.0784(7) 0.6658(3) 0.84158(15) 0.0204(14) Uani 1 1 d . . . . .
N1 N 0.5736(7) 0.6750(3) 0.64690(16) 0.0204(14) Uani 1 1 d . . . . .
C10 C 0.8200(10) 0.4967(4) 0.5657(2) 0.0280(18) Uani 1 1 d . . . . .
C46 C 0.1237(10) 0.5376(4) 0.80938(19) 0.0248(17) Uani 1 1 d . . . . .
C17 C 0.8750(10) 0.6326(4) 0.66463(19) 0.0269(18) Uani 1 1 d . . . . .
H17 H 0.9932 0.6515 0.6696 0.032 Uiso 1 1 calc R . . . .
C44 C 0.3066(10) 0.5682(4) 0.8007(2) 0.0270(18) Uani 1 1 d . . . . .
C37 C 0.3666(10) 0.4609(5) 0.9320(2) 0.0300(18) Uani 1 1 d . . . . .
H37 H 0.3930 0.4469 0.9084 0.036 Uiso 1 1 calc R . . . .
C5 C 0.6632(10) 0.3469(5) 0.44873(19) 0.0299(18) Uani 1 1 d . . . . .
H5 H 0.5902 0.3954 0.4491 0.036 Uiso 1 1 calc R . . . .
C51 C 0.0103(10) 0.5853(4) 0.83049(18) 0.0218(16) Uani 1 1 d . . . . .
C32 C 0.3167(10) 0.3468(4) 1.01819(19) 0.0252(17) Uani 1 1 d . . . . .
C30 C 0.1855(10) 0.2824(5) 1.0689(2) 0.0312(18) Uani 1 1 d . . . . .
H30 H 0.1027 0.2852 1.0878 0.037 Uiso 1 1 calc R . . . .
C11 C 0.8634(10) 0.4118(5) 0.5683(2) 0.0304(18) Uani 1 1 d . . . . .
H11 H 0.9014 0.3900 0.5902 0.036 Uiso 1 1 calc R . . . .
C2 C 0.8758(11) 0.2062(5) 0.4465(2) 0.0327(19) Uani 1 1 d . . . . .
H2 H 0.9497 0.1580 0.4457 0.039 Uiso 1 1 calc R . . . .
C31 C 0.1990(10) 0.3490(5) 1.04600(19) 0.0280(18) Uani 1 1 d . . . . .
H31 H 0.1260 0.3968 1.0495 0.034 Uiso 1 1 calc R . . . .
C00R C 0.0564(11) 0.7622(4) 0.7813(2) 0.0312(19) Uani 1 1 d . . . . .
C43 C 0.3768(10) 0.6267(4) 0.82043(19) 0.0252(17) Uani 1 1 d . . . . .
H43 H 0.4925 0.6480 0.8150 0.030 Uiso 1 1 calc R . . . .
C6 C 0.7842(10) 0.3319(4) 0.4764(2) 0.0263(17) Uani 1 1 d . . . . .
C13 C 0.8297(9) 0.5470(4) 0.5974(2) 0.0290(18) Uani 1 1 d . . . . .
H13 H 0.8843 0.5215 0.6172 0.035 Uiso 1 1 calc R . . . .
C29 C 0.2899(10) 0.2123(5) 1.0648(2) 0.035(2) Uani 1 1 d . . . . .
H29 H 0.2786 0.1663 1.0803 0.041 Uiso 1 1 calc R . . . .
C1 C 0.8900(10) 0.2608(5) 0.4741(2) 0.0314(19) Uani 1 1 d . . . . .
H1 H 0.9743 0.2495 0.4922 0.038 Uiso 1 1 calc R . . . .
C38 C 0.3672(10) 0.3992(5) 0.95714(19) 0.0291(18) Uani 1 1 d . . . . .
H38 H 0.3987 0.3441 0.9506 0.035 Uiso 1 1 calc R . . . .
C50 C -0.1533(10) 0.5561(4) 0.8418(2) 0.0300(18) Uani 1 1 d . . . . .
H50 H -0.2263 0.5891 0.8568 0.036 Uiso 1 1 calc R . . . .
C14 C 0.7703(9) 0.6249(5) 0.6019(2) 0.0282(18) Uani 1 1 d . . . . .
H14 H 0.7220 0.6521 0.5819 0.034 Uiso 1 1 calc R . . . .
C39 C 0.3230(10) 0.6098(4) 0.9137(2) 0.0303(19) Uani 1 1 d . . . . .
H39 H 0.3495 0.6651 0.9209 0.036 Uiso 1 1 calc R . . . .
C36 C 0.3282(10) 0.5434(4) 0.94057(19) 0.0265(17) Uani 1 1 d . . . . .
C24 C 0.3445(10) 0.5631(4) 0.6450(2) 0.0299(19) Uani 1 1 d . . . . .
H24 H 0.2696 0.5978 0.6311 0.036 Uiso 1 1 calc R . . . .
C7 C 0.7963(10) 0.3890(4) 0.5068(2) 0.0251(17) Uani 1 1 d . . . . .
C3 C 0.7532(10) 0.2211(5) 0.4193(2) 0.0304(18) Uani 1 1 d . . . . .
H3 H 0.7420 0.1835 0.4003 0.036 Uiso 1 1 calc R . . . .
C25 C 0.5103(9) 0.5915(4) 0.65604(19) 0.0237(17) Uani 1 1 d . . . . .
C45 C 0.4069(12) 0.5314(5) 0.7699(2) 0.041(2) Uani 1 1 d . . . . .
H45A H 0.4233 0.4715 0.7736 0.062 Uiso 1 1 calc GR . . . .
H45B H 0.5245 0.5583 0.7677 0.062 Uiso 1 1 calc GR . . . .
H45C H 0.3376 0.5405 0.7484 0.062 Uiso 1 1 calc GR . . . .
C27 C 0.4264(10) 0.2775(5) 1.0146(2) 0.0326(19) Uani 1 1 d . . . . .
H27 H 0.5129 0.2756 0.9963 0.039 Uiso 1 1 calc R . . . .
C21 C 0.5632(10) 0.4612(4) 0.6845(2) 0.0299(19) Uani 1 1 d . . . . .
H21 H 0.6373 0.4258 0.6982 0.036 Uiso 1 1 calc R . . . .
C12 C 0.8523(10) 0.3598(5) 0.5400(2) 0.0319(19) Uani 1 1 d . . . . .
H12 H 0.8829 0.3027 0.5428 0.038 Uiso 1 1 calc R . . . .
C40 C 0.2842(10) 0.5970(5) 0.88081(19) 0.0271(17) Uani 1 1 d . . . . .
H40 H 0.2581 0.5411 0.8744 0.033 Uiso 1 1 calc R . . . .
C19 C 0.9094(11) 0.5305(5) 0.7132(2) 0.040(2) Uani 1 1 d . . . . .
H19A H 0.9325 0.4720 0.7074 0.059 Uiso 1 1 calc GR . . . .
H19B H 0.8391 0.5336 0.7348 0.059 Uiso 1 1 calc GR . . . .
H19C H 1.0240 0.5596 0.7164 0.059 Uiso 1 1 calc GR . . . .
C4 C 0.6494(10) 0.2918(5) 0.4211(2) 0.0348(19) Uani 1 1 d . . . . .
H4 H 0.5663 0.3031 0.4028 0.042 Uiso 1 1 calc R . . . .
C41 C 0.2760(9) 0.6605(4) 0.8517(2) 0.0253(17) Uani 1 1 d . . . . .
C34 C 0.2869(10) 0.4978(4) 1.0009(2) 0.0287(19) Uani 1 1 d . . . . .
H34 H 0.2600 0.5116 1.0245 0.034 Uiso 1 1 calc R . . . .
C33 C 0.3230(10) 0.4155(4) 0.9917(2) 0.0255(17) Uani 1 1 d . . . . .
C28 C 0.4107(11) 0.2105(5) 1.0377(2) 0.034(2) Uani 1 1 d . . . . .
H28 H 0.4848 0.1629 1.0346 0.041 Uiso 1 1 calc R . . . .
C18 C 0.8067(10) 0.5705(4) 0.68399(19) 0.0249(17) Uani 1 1 d . . . . .
C9 C 0.7663(10) 0.5271(5) 0.5327(2) 0.0299(19) Uani 1 1 d . . . . .
H9 H 0.7386 0.5844 0.5301 0.036 Uiso 1 1 calc R . . . .
C47 C 0.0609(12) 0.4593(4) 0.7989(2) 0.036(2) Uani 1 1 d . . . . .
H47 H 0.1326 0.4255 0.7841 0.043 Uiso 1 1 calc R . . . .
C15 C 0.7730(9) 0.6732(4) 0.6356(2) 0.0247(17) Uani 1 1 d . . . . .
C20 C 0.6261(10) 0.5403(4) 0.6757(2) 0.0278(18) Uani 1 1 d . . . . .
C22 C 0.3976(10) 0.4329(5) 0.6740(2) 0.039(2) Uani 1 1 d . . . . .
H22 H 0.3587 0.3786 0.6803 0.046 Uiso 1 1 calc R . . . .
C16 C 0.8504(10) 0.7603(4) 0.6277(2) 0.0329(19) Uani 1 1 d . . . . .
H16A H 0.7775 0.7875 0.6097 0.049 Uiso 1 1 calc GR . . . .
H16B H 0.9744 0.7549 0.6194 0.049 Uiso 1 1 calc GR . . . .
H16C H 0.8486 0.7940 0.6491 0.049 Uiso 1 1 calc GR . . . .
C49 C -0.2104(11) 0.4780(5) 0.8313(2) 0.038(2) Uani 1 1 d . . . . .
H49 H -0.3236 0.4576 0.8389 0.046 Uiso 1 1 calc R . . . .
C48 C -0.1066(12) 0.4305(5) 0.8102(2) 0.042(2) Uani 1 1 d . . . . .
H48 H -0.1477 0.3771 0.8030 0.050 Uiso 1 1 calc R . . . .
C23 C 0.2879(11) 0.4839(5) 0.6542(2) 0.037(2) Uani 1 1 d . . . . .
H23 H 0.1732 0.4646 0.6469 0.045 Uiso 1 1 calc R . . . .
C42 C 0.3556(10) 0.7444(4) 0.86277(19) 0.0295(17) Uani 1 1 d . . . . .
H42A H 0.3554 0.7826 0.8428 0.044 Uiso 1 1 calc GR . . . .
H42B H 0.4792 0.7362 0.8709 0.044 Uiso 1 1 calc GR . . . .
H42C H 0.2832 0.7681 0.8817 0.044 Uiso 1 1 calc GR . . . .
C8 C 0.7534(10) 0.4740(5) 0.5041(2) 0.0300(19) Uani 1 1 d . . . . .
H8 H 0.7148 0.4957 0.4822 0.036 Uiso 1 1 calc R . . . .
C35 C 0.2904(10) 0.5600(5) 0.9753(2) 0.0308(19) Uani 1 1 d . . . . .
H35 H 0.2658 0.6158 0.9820 0.037 Uiso 1 1 calc R . . . .
C26 C 0.5592(11) 0.7599(5) 0.7101(2) 0.036(2) Uani 1 1 d . . . . .

loop_
_atom_site_aniso_label
_atom_site_aniso_U_11
_atom_site_aniso_U_22
_atom_site_aniso_U_33
_atom_site_aniso_U_23
_atom_site_aniso_U_13
_atom_site_aniso_U_12
S2 0.0216(9) 0.0201(9) 0.0287(10) 0.0007(8) -0.0010(8) 0.0019(8)
S1 0.0214(9) 0.0217(9) 0.0374(12) -0.0041(9) 0.0015(8) 0.0027(8)
F3 0.039(3) 0.045(3) 0.046(3) -0.010(2) -0.012(2) -0.009(2)
F7 0.076(4) 0.033(3) 0.040(3) 0.011(2) -0.018(3) 0.003(3)
F1 0.063(3) 0.032(2) 0.046(3) -0.018(2) 0.020(3) -0.003(3)
F6 0.084(4) 0.028(2) 0.030(3) -0.005(2) -0.008(3) 0.000(3)
F2 0.084(4) 0.030(2) 0.039(3) 0.003(2) 0.009(3) -0.007(3)
F8 0.049(3) 0.048(3) 0.037(3) 0.007(2) 0.008(2) -0.008(2)
O4 0.034(3) 0.021(2) 0.035(3) -0.004(2) -0.004(3) 0.003(2)
O2 0.019(3) 0.033(3) 0.067(4) -0.013(3) 0.005(3) 0.003(2)
O1 0.041(3) 0.023(3) 0.043(4) 0.004(2) 0.007(3) 0.003(3)
O3 0.018(3) 0.029(3) 0.063(4) 0.006(3) -0.005(3) 0.002(2)
N2 0.021(3) 0.018(3) 0.023(3) -0.004(3) -0.003(3) -0.001(2)
N1 0.016(3) 0.017(3) 0.028(4) -0.003(3) 0.000(2) 0.002(2)
C10 0.025(4) 0.034(4) 0.025(5) -0.001(4) 0.004(3) 0.000(4)
C46 0.033(4) 0.017(3) 0.025(4) -0.002(3) -0.008(4) -0.002(3)
C17 0.021(4) 0.032(4) 0.027(5) -0.006(4) -0.004(3) 0.003(3)
C44 0.027(4) 0.026(4) 0.027(5) 0.009(4) 0.005(4) 0.006(3)
C37 0.033(4) 0.036(4) 0.020(4) 0.003(4) -0.001(4) 0.003(4)
C5 0.024(4) 0.034(4) 0.031(5) 0.006(4) -0.001(3) 0.002(4)
C51 0.027(4) 0.015(3) 0.024(4) 0.001(3) -0.007(3) 0.000(3)
C32 0.026(4) 0.032(4) 0.017(4) 0.003(3) -0.001(3) -0.002(4)
C30 0.029(4) 0.043(4) 0.021(4) 0.003(4) 0.004(3) -0.006(4)
C11 0.034(4) 0.034(4) 0.023(4) 0.004(4) 0.002(4) 0.010(4)
C2 0.036(5) 0.031(4) 0.031(5) 0.000(4) 0.003(4) -0.003(4)
C31 0.026(4) 0.032(4) 0.025(4) 0.000(4) -0.001(3) 0.005(4)
C00R 0.045(5) 0.019(4) 0.030(5) 0.002(4) -0.009(4) 0.000(4)
C43 0.018(4) 0.028(4) 0.029(5) 0.004(4) 0.002(3) 0.001(3)
C6 0.021(4) 0.027(4) 0.031(5) 0.007(4) 0.003(3) -0.004(3)
C13 0.020(4) 0.036(4) 0.031(5) -0.001(4) 0.003(3) 0.003(3)
C29 0.032(5) 0.040(5) 0.032(5) 0.006(4) -0.003(4) -0.005(4)
C1 0.024(4) 0.037(4) 0.033(5) 0.002(4) 0.002(3) -0.006(4)
C38 0.034(4) 0.027(4) 0.026(5) -0.002(4) -0.003(4) 0.008(4)
C50 0.022(4) 0.029(4) 0.039(5) 0.004(4) -0.007(4) -0.003(3)
C14 0.022(4) 0.039(4) 0.024(4) -0.002(4) 0.004(3) 0.005(3)
C39 0.032(4) 0.022(4) 0.037(5) 0.002(4) -0.003(4) -0.001(3)
C36 0.033(4) 0.026(4) 0.021(4) 0.000(3) -0.002(3) 0.001(3)
C24 0.024(4) 0.026(4) 0.039(5) -0.006(4) 0.002(4) -0.001(3)
C7 0.022(4) 0.024(4) 0.030(5) -0.001(3) 0.002(3) -0.001(3)
C3 0.030(4) 0.038(4) 0.024(4) -0.005(4) 0.005(4) -0.010(4)
C25 0.018(4) 0.022(3) 0.032(4) -0.005(3) 0.008(3) -0.003(3)
C45 0.046(5) 0.036(4) 0.042(6) 0.001(4) 0.014(4) 0.014(4)
C27 0.023(4) 0.038(4) 0.036(5) 0.005(4) 0.001(3) 0.010(3)
C21 0.036(5) 0.018(4) 0.036(5) 0.002(4) 0.005(4) 0.008(3)
C12 0.030(4) 0.031(4) 0.035(5) 0.001(4) -0.003(4) 0.004(4)
C40 0.034(4) 0.029(4) 0.019(4) 0.001(4) -0.008(3) 0.001(3)
C19 0.045(5) 0.034(4) 0.040(6) 0.007(4) -0.012(4) 0.007(4)
C4 0.029(4) 0.050(5) 0.026(5) -0.002(4) -0.006(4) -0.004(4)
C41 0.020(4) 0.030(4) 0.026(4) 0.001(3) -0.008(3) -0.002(3)
C34 0.026(4) 0.035(5) 0.026(5) 0.002(4) 0.000(3) 0.001(4)
C33 0.020(4) 0.028(4) 0.028(4) 0.004(4) -0.003(3) 0.002(3)
C28 0.036(5) 0.026(4) 0.040(5) -0.002(4) -0.004(4) 0.003(4)
C18 0.024(4) 0.026(4) 0.025(4) -0.003(3) 0.003(3) 0.007(3)
C9 0.029(4) 0.031(4) 0.030(5) 0.004(4) 0.004(4) 0.007(4)
C47 0.061(6) 0.021(4) 0.026(5) 0.001(4) -0.012(4) 0.005(4)
C15 0.020(4) 0.025(4) 0.029(5) 0.004(4) 0.004(3) 0.005(3)
C20 0.032(4) 0.023(4) 0.028(5) -0.005(4) 0.002(4) 0.000(3)
C22 0.032(5) 0.021(4) 0.063(6) -0.007(4) 0.014(5) -0.006(4)
C16 0.030(4) 0.032(4) 0.036(5) -0.004(4) 0.007(4) -0.001(4)
C49 0.032(5) 0.028(4) 0.055(6) 0.011(4) -0.005(4) -0.014(4)
C48 0.053(6) 0.022(4) 0.051(6) 0.001(4) -0.015(5) -0.015(4)
C23 0.022(4) 0.034(4) 0.056(6) -0.005(4) 0.000(4) -0.004(4)
C42 0.023(4) 0.032(4) 0.033(5) 0.001(4) -0.005(3) 0.001(4)
C8 0.031(5) 0.033(4) 0.025(5) -0.001(4) 0.001(4) 0.007(4)
C35 0.025(4) 0.031(4) 0.036(5) -0.006(4) -0.004(4) 0.007(3)
C26 0.048(5) 0.030(4) 0.032(5) -0.008(4) 0.006(4) -0.003(4)

_geom_special_details            
;
 All esds (except the esd in the dihedral angle between two l.s. planes)
 are estimated using the full covariance matrix.  The cell esds are taken
 into account individually in the estimation of esds in distances, angles
 and torsion angles; correlations between esds in cell parameters are only
 used when they are defined by crystal symmetry.  An approximate (isotropic)
 treatment of cell esds is used for estimating esds involving l.s. planes.
;
loop_
_geom_bond_atom_site_label_1
_geom_bond_atom_site_label_2
_geom_bond_distance
_geom_bond_site_symmetry_2
_geom_bond_publ_flag
S2 O4 1.420(5) . ?
S2 O3 1.420(5) . ?
S2 N2 1.616(6) . ?
S2 C00R 1.815(8) . ?
S1 O2 1.418(5) . ?
S1 O1 1.421(5) . ?
S1 N1 1.613(6) . ?
S1 C26 1.823(8) . ?
F3 C26 1.330(9) . ?
F7 C00R 1.339(8) . ?
F1 C26 1.343(9) . ?
F6 C00R 1.327(8) . ?
F2 C26 1.322(9) . ?
F8 C00R 1.333(9) . ?
N2 C51 1.451(8) . ?
N2 C41 1.523(8) . ?
N1 C25 1.463(8) . ?
N1 C15 1.547(8) . ?
C10 C11 1.405(10) . ?
C10 C13 1.460(10) . ?
C10 C9 1.406(10) . ?
C46 C44 1.485(10) . ?
C46 C51 1.397(10) . ?
C46 C47 1.398(10) . ?
C17 H17 0.9500 . ?
C17 C18 1.341(10) . ?
C17 C15 1.495(10) . ?
C44 C43 1.312(10) . ?
C44 C45 1.515(10) . ?
C37 H37 0.9500 . ?
C37 C38 1.379(10) . ?
C37 C36 1.394(10) . ?
C5 H5 0.9500 . ?
C5 C6 1.408(10) . ?
C5 C4 1.381(10) . ?
C51 C50 1.375(10) . ?
C32 C31 1.378(10) . ?
C32 C27 1.388(10) . ?
C32 C33 1.498(10) . ?
C30 H30 0.9500 . ?
C30 C31 1.386(10) . ?
C30 C29 1.378(11) . ?
C11 H11 0.9500 . ?
C11 C12 1.367(10) . ?
C2 H2 0.9500 . ?
C2 C1 1.377(10) . ?
C2 C3 1.401(10) . ?
C31 H31 0.9500 . ?
C43 H43 0.9500 . ?
C43 C41 1.510(10) . ?
C6 C1 1.391(10) . ?
C6 C7 1.483(10) . ?
C13 H13 0.9500 . ?
C13 C14 1.337(10) . ?
C29 H29 0.9500 . ?
C29 C28 1.372(11) . ?
C1 H1 0.9500 . ?
C38 H38 0.9500 . ?
C38 C33 1.386(10) . ?
C50 H50 0.9500 . ?
C50 C49 1.385(10) . ?
C14 H14 0.9500 . ?
C14 C15 1.503(10) . ?
C39 H39 0.9500 . ?
C39 C36 1.479(10) . ?
C39 C40 1.306(10) . ?
C36 C35 1.382(10) . ?
C24 H24 0.9500 . ?
C24 C25 1.381(10) . ?
C24 C23 1.385(10) . ?
C7 C12 1.416(10) . ?
C7 C8 1.406(10) . ?
C3 H3 0.9500 . ?
C3 C4 1.375(10) . ?
C25 C20 1.407(10) . ?
C45 H45A 0.9800 . ?
C45 H45B 0.9800 . ?
C45 H45C 0.9800 . ?
C27 H27 0.9500 . ?
C27 C28 1.395(11) . ?
C21 H21 0.9500 . ?
C21 C20 1.396(10) . ?
C21 C22 1.374(11) . ?
C12 H12 0.9500 . ?
C40 H40 0.9500 . ?
C40 C41 1.511(10) . ?
C19 H19A 0.9800 . ?
C19 H19B 0.9800 . ?
C19 H19C 0.9800 . ?
C19 C18 1.497(10) . ?
C4 H4 0.9500 . ?
C41 C42 1.532(10) . ?
C34 H34 0.9500 . ?
C34 C33 1.393(10) . ?
C34 C35 1.399(10) . ?
C28 H28 0.9500 . ?
C18 C20 1.464(10) . ?
C9 H9 0.9500 . ?
C9 C8 1.391(10) . ?
C47 H47 0.9500 . ?
C47 C48 1.398(12) . ?
C15 C16 1.542(10) . ?
C22 H22 0.9500 . ?
C22 C23 1.382(11) . ?
C16 H16A 0.9800 . ?
C16 H16B 0.9800 . ?
C16 H16C 0.9800 . ?
C49 H49 0.9500 . ?
C49 C48 1.351(12) . ?
C48 H48 0.9500 . ?
C23 H23 0.9500 . ?
C42 H42A 0.9800 . ?
C42 H42B 0.9800 . ?
C42 H42C 0.9800 . ?
C8 H8 0.9500 . ?
C35 H35 0.9500 . ?

loop_
_geom_angle_atom_site_label_1
_geom_angle_atom_site_label_2
_geom_angle_atom_site_label_3
_geom_angle
_geom_angle_site_symmetry_1
_geom_angle_site_symmetry_3
_geom_angle_publ_flag
O4 S2 N2 110.9(3) . . ?
O4 S2 C00R 104.7(3) . . ?
O3 S2 O4 119.9(3) . . ?
O3 S2 N2 108.6(3) . . ?
O3 S2 C00R 103.8(4) . . ?
N2 S2 C00R 108.1(3) . . ?
O2 S1 O1 120.7(3) . . ?
O2 S1 N1 109.1(3) . . ?
O2 S1 C26 103.3(4) . . ?
O1 S1 N1 110.1(3) . . ?
O1 S1 C26 105.0(4) . . ?
N1 S1 C26 107.6(3) . . ?
C51 N2 S2 116.4(4) . . ?
C51 N2 C41 111.2(5) . . ?
C41 N2 S2 125.9(5) . . ?
C25 N1 S1 116.6(5) . . ?
C25 N1 C15 111.0(5) . . ?
C15 N1 S1 125.7(5) . . ?
C11 C10 C13 117.8(7) . . ?
C9 C10 C11 117.7(7) . . ?
C9 C10 C13 124.5(7) . . ?
C51 C46 C44 120.0(6) . . ?
C51 C46 C47 117.1(7) . . ?
C47 C46 C44 122.7(7) . . ?
C18 C17 H17 118.6 . . ?
C18 C17 C15 122.8(7) . . ?
C15 C17 H17 118.6 . . ?
C46 C44 C45 119.7(7) . . ?
C43 C44 C46 118.3(7) . . ?
C43 C44 C45 122.0(7) . . ?
C38 C37 H37 119.3 . . ?
C38 C37 C36 121.4(7) . . ?
C36 C37 H37 119.3 . . ?
C6 C5 H5 119.6 . . ?
C4 C5 H5 119.6 . . ?
C4 C5 C6 120.8(7) . . ?
C46 C51 N2 116.5(6) . . ?
C50 C51 N2 121.4(6) . . ?
C50 C51 C46 122.0(6) . . ?
C31 C32 C27 118.1(7) . . ?
C31 C32 C33 121.5(7) . . ?
C27 C32 C33 120.4(7) . . ?
C31 C30 H30 119.4 . . ?
C29 C30 H30 119.4 . . ?
C29 C30 C31 121.1(7) . . ?
C10 C11 H11 119.2 . . ?
C12 C11 C10 121.5(7) . . ?
C12 C11 H11 119.2 . . ?
C1 C2 H2 119.7 . . ?
C1 C2 C3 120.6(7) . . ?
C3 C2 H2 119.7 . . ?
C32 C31 C30 120.9(7) . . ?
C32 C31 H31 119.5 . . ?
C30 C31 H31 119.5 . . ?
F7 C00R S2 108.9(6) . . ?
F6 C00R S2 112.1(5) . . ?
F6 C00R F7 108.2(6) . . ?
F6 C00R F8 108.2(7) . . ?
F8 C00R S2 112.3(5) . . ?
F8 C00R F7 107.1(6) . . ?
C44 C43 H43 119.6 . . ?
C44 C43 C41 120.9(7) . . ?
C41 C43 H43 119.6 . . ?
C5 C6 C7 121.4(7) . . ?
C1 C6 C5 117.1(7) . . ?
C1 C6 C7 121.4(7) . . ?
C10 C13 H13 116.3 . . ?
C14 C13 C10 127.3(7) . . ?
C14 C13 H13 116.3 . . ?
C30 C29 H29 120.9 . . ?
C28 C29 C30 118.3(8) . . ?
C28 C29 H29 120.9 . . ?
C2 C1 C6 121.8(7) . . ?
C2 C1 H1 119.1 . . ?
C6 C1 H1 119.1 . . ?
C37 C38 H38 119.1 . . ?
C37 C38 C33 121.8(7) . . ?
C33 C38 H38 119.1 . . ?
C51 C50 H50 120.4 . . ?
C51 C50 C49 119.3(8) . . ?
C49 C50 H50 120.4 . . ?
C13 C14 H14 117.0 . . ?
C13 C14 C15 126.0(7) . . ?
C15 C14 H14 117.0 . . ?
C36 C39 H39 118.0 . . ?
C40 C39 H39 118.0 . . ?
C40 C39 C36 124.1(7) . . ?
C37 C36 C39 121.8(7) . . ?
C35 C36 C37 116.7(7) . . ?
C35 C36 C39 121.4(7) . . ?
C25 C24 H24 120.1 . . ?
C25 C24 C23 119.8(7) . . ?
C23 C24 H24 120.1 . . ?
C12 C7 C6 121.1(6) . . ?
C8 C7 C6 121.9(7) . . ?
C8 C7 C12 117.0(7) . . ?
C2 C3 H3 120.9 . . ?
C4 C3 C2 118.2(7) . . ?
C4 C3 H3 120.9 . . ?
C24 C25 N1 121.1(6) . . ?
C24 C25 C20 121.2(7) . . ?
C20 C25 N1 117.7(6) . . ?
C44 C45 H45A 109.5 . . ?
C44 C45 H45B 109.5 . . ?
C44 C45 H45C 109.5 . . ?
H45A C45 H45B 109.5 . . ?
H45A C45 H45C 109.5 . . ?
H45B C45 H45C 109.5 . . ?
C32 C27 H27 119.8 . . ?
C32 C27 C28 120.5(7) . . ?
C28 C27 H27 119.8 . . ?
C20 C21 H21 118.9 . . ?
C22 C21 H21 118.9 . . ?
C22 C21 C20 122.1(7) . . ?
C11 C12 C7 121.6(7) . . ?
C11 C12 H12 119.2 . . ?
C7 C12 H12 119.2 . . ?
C39 C40 H40 116.1 . . ?
C39 C40 C41 127.8(7) . . ?
C41 C40 H40 116.1 . . ?
H19A C19 H19B 109.5 . . ?
H19A C19 H19C 109.5 . . ?
H19B C19 H19C 109.5 . . ?
C18 C19 H19A 109.5 . . ?
C18 C19 H19B 109.5 . . ?
C18 C19 H19C 109.5 . . ?
C5 C4 H4 119.2 . . ?
C3 C4 C5 121.6(7) . . ?
C3 C4 H4 119.2 . . ?
N2 C41 C42 113.3(6) . . ?
C43 C41 N2 107.4(6) . . ?
C43 C41 C40 108.6(6) . . ?
C43 C41 C42 110.1(6) . . ?
C40 C41 N2 105.2(6) . . ?
C40 C41 C42 112.0(6) . . ?
C33 C34 H34 120.1 . . ?
C33 C34 C35 119.8(7) . . ?
C35 C34 H34 120.1 . . ?
C38 C33 C32 120.8(6) . . ?
C38 C33 C34 117.7(7) . . ?
C34 C33 C32 121.5(7) . . ?
C29 C28 C27 121.0(7) . . ?
C29 C28 H28 119.5 . . ?
C27 C28 H28 119.5 . . ?
C17 C18 C19 122.4(7) . . ?
C17 C18 C20 118.3(7) . . ?
C20 C18 C19 119.2(7) . . ?
C10 C9 H9 119.6 . . ?
C8 C9 C10 120.8(7) . . ?
C8 C9 H9 119.6 . . ?
C46 C47 H47 119.7 . . ?
C48 C47 C46 120.5(8) . . ?
C48 C47 H47 119.7 . . ?
C17 C15 N1 106.7(6) . . ?
C17 C15 C14 114.6(6) . . ?
C17 C15 C16 110.5(6) . . ?
C14 C15 N1 103.6(6) . . ?
C14 C15 C16 107.9(6) . . ?
C16 C15 N1 113.4(6) . . ?
C25 C20 C18 119.0(6) . . ?
C21 C20 C25 117.0(7) . . ?
C21 C20 C18 123.9(7) . . ?
C21 C22 H22 120.2 . . ?
C21 C22 C23 119.6(7) . . ?
C23 C22 H22 120.2 . . ?
C15 C16 H16A 109.5 . . ?
C15 C16 H16B 109.5 . . ?
C15 C16 H16C 109.5 . . ?
H16A C16 H16B 109.5 . . ?
H16A C16 H16C 109.5 . . ?
H16B C16 H16C 109.5 . . ?
C50 C49 H49 119.7 . . ?
C48 C49 C50 120.7(8) . . ?
C48 C49 H49 119.7 . . ?
C47 C48 H48 119.8 . . ?
C49 C48 C47 120.4(7) . . ?
C49 C48 H48 119.8 . . ?
C24 C23 H23 119.9 . . ?
C22 C23 C24 120.2(7) . . ?
C22 C23 H23 119.9 . . ?
C41 C42 H42A 109.5 . . ?
C41 C42 H42B 109.5 . . ?
C41 C42 H42C 109.5 . . ?
H42A C42 H42B 109.5 . . ?
H42A C42 H42C 109.5 . . ?
H42B C42 H42C 109.5 . . ?
C7 C8 H8 119.3 . . ?
C9 C8 C7 121.4(7) . . ?
C9 C8 H8 119.3 . . ?
C36 C35 C34 122.5(7) . . ?
C36 C35 H35 118.7 . . ?
C34 C35 H35 118.7 . . ?
F3 C26 S1 111.9(6) . . ?
F3 C26 F1 107.5(7) . . ?
F1 C26 S1 108.9(6) . . ?
F2 C26 S1 112.2(5) . . ?
F2 C26 F3 108.0(7) . . ?
F2 C26 F1 108.1(6) . . ?

loop_
_geom_torsion_atom_site_label_1
_geom_torsion_atom_site_label_2
_geom_torsion_atom_site_label_3
_geom_torsion_atom_site_label_4
_geom_torsion
_geom_torsion_site_symmetry_1
_geom_torsion_site_symmetry_2
_geom_torsion_site_symmetry_3
_geom_torsion_site_symmetry_4
_geom_torsion_publ_flag
S2 N2 C51 C46 112.5(6) . . . . ?
S2 N2 C51 C50 -71.0(8) . . . . ?
S2 N2 C41 C43 -93.6(7) . . . . ?
S2 N2 C41 C40 150.8(5) . . . . ?
S2 N2 C41 C42 28.2(9) . . . . ?
S1 N1 C25 C24 70.3(8) . . . . ?
S1 N1 C25 C20 -111.4(6) . . . . ?
S1 N1 C15 C17 95.5(7) . . . . ?
S1 N1 C15 C14 -143.1(5) . . . . ?
S1 N1 C15 C16 -26.4(9) . . . . ?
O4 S2 N2 C51 167.8(5) . . . . ?
O4 S2 N2 C41 -43.1(7) . . . . ?
O4 S2 C00R F7 -65.0(6) . . . . ?
O4 S2 C00R F6 175.3(5) . . . . ?
O4 S2 C00R F8 53.3(6) . . . . ?
O2 S1 N1 C25 -33.7(6) . . . . ?
O2 S1 N1 C15 177.6(6) . . . . ?
O2 S1 C26 F3 177.2(5) . . . . ?
O2 S1 C26 F1 -64.1(6) . . . . ?
O2 S1 C26 F2 55.6(6) . . . . ?
O1 S1 N1 C25 -168.3(5) . . . . ?
O1 S1 N1 C15 43.0(6) . . . . ?
O1 S1 C26 F3 -55.4(6) . . . . ?
O1 S1 C26 F1 63.3(6) . . . . ?
O1 S1 C26 F2 -177.0(5) . . . . ?
O3 S2 N2 C51 34.0(6) . . . . ?
O3 S2 N2 C41 -176.9(6) . . . . ?
O3 S2 C00R F7 61.4(6) . . . . ?
O3 S2 C00R F6 -58.2(6) . . . . ?
O3 S2 C00R F8 179.8(5) . . . . ?
N2 S2 C00R F7 176.6(5) . . . . ?
N2 S2 C00R F6 57.0(6) . . . . ?
N2 S2 C00R F8 -65.0(6) . . . . ?
N2 C51 C50 C49 -178.3(7) . . . . ?
N1 S1 C26 F3 61.9(6) . . . . ?
N1 S1 C26 F1 -179.4(5) . . . . ?
N1 S1 C26 F2 -59.7(6) . . . . ?
N1 C25 C20 C21 179.3(6) . . . . ?
N1 C25 C20 C18 -3.9(10) . . . . ?
C10 C11 C12 C7 -0.1(12) . . . . ?
C10 C13 C14 C15 176.3(7) . . . . ?
C10 C9 C8 C7 -1.2(11) . . . . ?
C46 C44 C43 C41 1.5(10) . . . . ?
C46 C51 C50 C49 -2.0(11) . . . . ?
C46 C47 C48 C49 0.2(12) . . . . ?
C17 C18 C20 C25 -19.6(10) . . . . ?
C17 C18 C20 C21 157.0(8) . . . . ?
C44 C46 C51 N2 2.7(10) . . . . ?
C44 C46 C51 C50 -173.8(7) . . . . ?
C44 C46 C47 C48 174.6(7) . . . . ?
C44 C43 C41 N2 -38.2(9) . . . . ?
C44 C43 C41 C40 75.2(8) . . . . ?
C44 C43 C41 C42 -161.9(7) . . . . ?
C37 C38 C33 C32 177.3(7) . . . . ?
C37 C38 C33 C34 -3.4(11) . . . . ?
C37 C36 C35 C34 -1.1(12) . . . . ?
C5 C6 C1 C2 -1.0(10) . . . . ?
C5 C6 C7 C12 152.4(7) . . . . ?
C5 C6 C7 C8 -27.7(11) . . . . ?
C51 N2 C41 C43 56.9(7) . . . . ?
C51 N2 C41 C40 -58.7(7) . . . . ?
C51 N2 C41 C42 178.6(6) . . . . ?
C51 C46 C44 C43 18.8(10) . . . . ?
C51 C46 C44 C45 -161.5(7) . . . . ?
C51 C46 C47 C48 -1.6(11) . . . . ?
C51 C50 C49 C48 0.5(12) . . . . ?
C32 C27 C28 C29 -1.5(12) . . . . ?
C30 C29 C28 C27 -0.7(12) . . . . ?
C11 C10 C13 C14 -169.7(7) . . . . ?
C11 C10 C9 C8 1.3(11) . . . . ?
C2 C3 C4 C5 -0.5(11) . . . . ?
C31 C32 C27 C28 3.1(11) . . . . ?
C31 C32 C33 C38 -148.3(8) . . . . ?
C31 C32 C33 C34 32.4(11) . . . . ?
C31 C30 C29 C28 1.2(12) . . . . ?
C00R S2 N2 C51 -78.0(6) . . . . ?
C00R S2 N2 C41 71.1(6) . . . . ?
C6 C5 C4 C3 -0.4(12) . . . . ?
C6 C7 C12 C11 -179.8(7) . . . . ?
C6 C7 C8 C9 -179.6(7) . . . . ?
C13 C10 C11 C12 177.9(7) . . . . ?
C13 C10 C9 C8 -177.2(7) . . . . ?
C13 C14 C15 N1 -107.1(8) . . . . ?
C13 C14 C15 C17 8.8(11) . . . . ?
C13 C14 C15 C16 132.4(8) . . . . ?
C29 C30 C31 C32 0.4(12) . . . . ?
C1 C2 C3 C4 0.6(11) . . . . ?
C1 C6 C7 C12 -26.6(11) . . . . ?
C1 C6 C7 C8 153.2(7) . . . . ?
C38 C37 C36 C39 -178.5(7) . . . . ?
C38 C37 C36 C35 -0.2(12) . . . . ?
C50 C49 C48 C47 0.4(13) . . . . ?
C39 C36 C35 C34 177.2(7) . . . . ?
C39 C40 C41 N2 -112.1(9) . . . . ?
C39 C40 C41 C43 133.1(8) . . . . ?
C39 C40 C41 C42 11.4(11) . . . . ?
C36 C37 C38 C33 2.5(12) . . . . ?
C36 C39 C40 C41 -179.9(7) . . . . ?
C24 C25 C20 C21 -2.3(11) . . . . ?
C24 C25 C20 C18 174.5(7) . . . . ?
C7 C6 C1 C2 178.0(7) . . . . ?
C3 C2 C1 C6 0.2(11) . . . . ?
C25 N1 C15 C17 -54.6(7) . . . . ?
C25 N1 C15 C14 66.8(7) . . . . ?
C25 N1 C15 C16 -176.5(6) . . . . ?
C25 C24 C23 C22 -0.9(12) . . . . ?
C45 C44 C43 C41 -178.2(7) . . . . ?
C27 C32 C31 C30 -2.5(11) . . . . ?
C27 C32 C33 C38 29.6(11) . . . . ?
C27 C32 C33 C34 -149.7(7) . . . . ?
C21 C22 C23 C24 0.0(13) . . . . ?
C12 C7 C8 C9 0.3(11) . . . . ?
C40 C39 C36 C37 27.5(12) . . . . ?
C40 C39 C36 C35 -150.8(8) . . . . ?
C19 C18 C20 C25 161.5(7) . . . . ?
C19 C18 C20 C21 -22.0(11) . . . . ?
C4 C5 C6 C1 1.1(11) . . . . ?
C4 C5 C6 C7 -178.0(7) . . . . ?
C41 N2 C51 C46 -41.0(8) . . . . ?
C41 N2 C51 C50 135.5(7) . . . . ?
C33 C32 C31 C30 175.4(7) . . . . ?
C33 C32 C27 C28 -174.9(7) . . . . ?
C33 C34 C35 C36 0.2(12) . . . . ?
C18 C17 C15 N1 34.9(9) . . . . ?
C18 C17 C15 C14 -79.2(9) . . . . ?
C18 C17 C15 C16 158.5(7) . . . . ?
C9 C10 C11 C12 -0.7(12) . . . . ?
C9 C10 C13 C14 8.9(12) . . . . ?
C47 C46 C44 C43 -157.3(7) . . . . ?
C47 C46 C44 C45 22.4(11) . . . . ?
C47 C46 C51 N2 179.0(6) . . . . ?
C47 C46 C51 C50 2.5(11) . . . . ?
C15 N1 C25 C24 -136.6(7) . . . . ?
C15 N1 C25 C20 41.8(8) . . . . ?
C15 C17 C18 C19 -179.7(7) . . . . ?
C15 C17 C18 C20 1.4(10) . . . . ?
C20 C21 C22 C23 -0.4(13) . . . . ?
C22 C21 C20 C25 1.5(11) . . . . ?
C22 C21 C20 C18 -175.1(7) . . . . ?
C23 C24 C25 N1 -179.7(7) . . . . ?
C23 C24 C25 C20 2.0(11) . . . . ?
C8 C7 C12 C11 0.3(11) . . . . ?
C35 C34 C33 C32 -178.7(7) . . . . ?
C35 C34 C33 C38 2.1(11) . . . . ?
C26 S1 N1 C25 77.7(6) . . . . ?
C26 S1 N1 C15 -71.0(6) . . . . ?

_shelx_res_file                  
;
    cmrv-as-415_mo.res created by SHELXL-2014/7

TITL cmrv-as-415_mo_a.res in P2(1)2(1)2(1)
REM Old TITL CMRV-AS-415_Mo in P212121 #19
REM SHELXT solution in P2(1)2(1)2(1)
REM R1 0.182, Rweak 0.025, Alpha 0.003, Orientation as input
REM Flack x = -2.438 ( 1.302 ) from Parsons' quotients
REM Formula found by SHELXT: C52 N2 O4 S2
CELL 0.71073 7.443614 16.058736 38.201185 90 90 90
ZERR 4 0.000288 0.000617 0.001797 0 0 0
LATT -1
SYMM 0.5-X,-Y,0.5+Z
SYMM -X,0.5+Y,0.5-Z
SYMM 0.5+X,0.5-Y,-Z
SFAC C H N O S F
UNIT 208 176 8 40 8 1

L.S. 10 0 0
PLAN  20
TEMP -123.15
BOND $H
LIST 6
MORE -1
CONF
fmap 2 53
acta 52
OMIT -3 50
REM <olex2.extras>
REM <HklSrc "%.\\CMRV-AS-415_Mo.hkl">
REM </olex2.extras>

WGHT    0.079200    1.008800
FVAR       0.29308
S2    5   -0.022197    0.746636    0.825759    11.00000    0.02164    0.02015 =
         0.02866    0.00073   -0.00097    0.00186
S1    5    0.472826    0.752022    0.665580    11.00000    0.02139    0.02167 =
         0.03735   -0.00411    0.00147    0.00271
F3    6    0.734582    0.775676    0.710593    11.00000    0.03876    0.04488 =
         0.04629   -0.01028   -0.01248   -0.00859
F7    6   -0.032999    0.826229    0.767100    11.00000    0.07593    0.03303 =
         0.04027    0.01096   -0.01806    0.00258
F1    6    0.476249    0.823170    0.726474    11.00000    0.06326    0.03241 =
         0.04611   -0.01769    0.01984   -0.00280
F6    6    0.029106    0.695558    0.761392    11.00000    0.08426    0.02834 =
         0.02997   -0.00544   -0.00847   -0.00020
F2    6    0.530563    0.691225    0.728379    11.00000    0.08428    0.03007 =
         0.03862    0.00335    0.00904   -0.00662
F8    6    0.230604    0.781071    0.779972    11.00000    0.04890    0.04787 =
         0.03667    0.00703    0.00807   -0.00845
O4    4    0.030223    0.820001    0.843842    11.00000    0.03438    0.02069 =
         0.03497   -0.00353   -0.00428    0.00279
O2    4    0.289394    0.731313    0.670576    11.00000    0.01879    0.03323 =
         0.06738   -0.01335    0.00478    0.00326
O1    4    0.522440    0.828072    0.649212    11.00000    0.04072    0.02282 =
         0.04313    0.00437    0.00705    0.00340
O3    4   -0.207289    0.727694    0.821615    11.00000    0.01836    0.02858 =
         0.06346    0.00635   -0.00472    0.00237
N2    3    0.078350    0.665769    0.841580    11.00000    0.02103    0.01763 =
         0.02263   -0.00384   -0.00330   -0.00073
N1    3    0.573551    0.674967    0.646896    11.00000    0.01614    0.01685 =
         0.02808   -0.00251   -0.00028    0.00179
C10   1    0.819970    0.496721    0.565655    11.00000    0.02459    0.03435 =
         0.02513   -0.00070    0.00424    0.00021
C46   1    0.123679    0.537572    0.809380    11.00000    0.03263    0.01694 =
         0.02476   -0.00199   -0.00825   -0.00176
C17   1    0.875027    0.632572    0.664634    11.00000    0.02136    0.03228 =
         0.02698   -0.00556   -0.00366    0.00253
AFIX  43
H17   2    0.993247    0.651480    0.669596    11.00000   -1.20000
AFIX   0

C44   1    0.306640    0.568236    0.800726    11.00000    0.02724    0.02636 =
         0.02745    0.00880    0.00542    0.00575
C37   1    0.366643    0.460934    0.932026    11.00000    0.03346    0.03623 =
         0.02033    0.00342   -0.00071    0.00349
AFIX  43
H37   2    0.393038    0.446936    0.908417    11.00000   -1.20000
AFIX   0

C5    1    0.663216    0.346871    0.448726    11.00000    0.02444    0.03385 =
         0.03145    0.00553   -0.00140    0.00166
AFIX  43
H5    2    0.590173    0.395373    0.449113    11.00000   -1.20000
AFIX   0

C51   1    0.010289    0.585333    0.830491    11.00000    0.02689    0.01490 =
         0.02367    0.00129   -0.00686   -0.00002
C32   1    0.316736    0.346815    1.018185    11.00000    0.02642    0.03196 =
         0.01735    0.00329   -0.00115   -0.00207
C30   1    0.185456    0.282433    1.068927    11.00000    0.02906    0.04320 =
         0.02119    0.00284    0.00432   -0.00630
AFIX  43
H30   2    0.102748    0.285197    1.087831    11.00000   -1.20000
AFIX   0

C11   1    0.863424    0.411787    0.568281    11.00000    0.03420    0.03405 =
         0.02292    0.00365    0.00249    0.00969
AFIX  43
H11   2    0.901383    0.390013    0.590189    11.00000   -1.20000
AFIX   0
C2    1    0.875779    0.206181    0.446454    11.00000    0.03597    0.03135 =
         0.03085   -0.00001    0.00277   -0.00339
AFIX  43
H2    2    0.949726    0.157995    0.445740    11.00000   -1.20000
AFIX   0

C31   1    0.198958    0.349013    1.046003    11.00000    0.02631    0.03244 =
         0.02530    0.00002   -0.00079    0.00452
AFIX  43
H31   2    0.126014    0.396833    1.049511    11.00000   -1.20000
AFIX   0
C00R  1    0.056399    0.762160    0.781251    11.00000    0.04516    0.01854 =
         0.02991    0.00217   -0.00898   -0.00010
C43   1    0.376772    0.626704    0.820433    11.00000    0.01843    0.02794 =
         0.02935    0.00362    0.00194    0.00095
AFIX  43
H43   2    0.492475    0.648049    0.814988    11.00000   -1.20000
AFIX   0

C6    1    0.784231    0.331947    0.476361    11.00000    0.02078    0.02723 =
         0.03088    0.00747    0.00301   -0.00418
C13   1    0.829661    0.547012    0.597437    11.00000    0.02021    0.03621 =
         0.03064   -0.00115    0.00298    0.00280
AFIX  43
H13   2    0.884315    0.521533    0.617193    11.00000   -1.20000
AFIX   0

C29   1    0.289916    0.212291    1.064777    11.00000    0.03161    0.03978 =
         0.03235    0.00577   -0.00263   -0.00543
AFIX  43
H29   2    0.278572    0.166349    1.080288    11.00000   -1.20000
AFIX   0

C1    1    0.889982    0.260753    0.474131    11.00000    0.02422    0.03698 =
         0.03314    0.00172    0.00190   -0.00568
AFIX  43
H1    2    0.974297    0.249454    0.492186    11.00000   -1.20000
AFIX   0

C38   1    0.367168    0.399222    0.957136    11.00000    0.03432    0.02689 =
         0.02619   -0.00185   -0.00263    0.00765
AFIX  43
H38   2    0.398653    0.344069    0.950559    11.00000   -1.20000
AFIX   0
C50   1   -0.153271    0.556113    0.841847    11.00000    0.02205    0.02866 =
         0.03938    0.00376   -0.00662   -0.00299
AFIX  43
H50   2   -0.226288    0.589141    0.856788    11.00000   -1.20000
AFIX   0

C14   1    0.770300    0.624880    0.601876    11.00000    0.02152    0.03875 =
         0.02429   -0.00156    0.00384    0.00472
AFIX  43
H14   2    0.721969    0.652137    0.581915    11.00000   -1.20000
AFIX   0

C39   1    0.323009    0.609773    0.913731    11.00000    0.03185    0.02176 =
         0.03718    0.00200   -0.00294   -0.00129
AFIX  43
H39   2    0.349509    0.665088    0.920878    11.00000   -1.20000
AFIX   0
C36   1    0.328190    0.543400    0.940570    11.00000    0.03256    0.02559 =
         0.02146   -0.00009   -0.00185    0.00089

C24   1    0.344549    0.563108    0.644998    11.00000    0.02421    0.02638 =
         0.03924   -0.00605    0.00248   -0.00069
AFIX  43
H24   2    0.269626    0.597803    0.631120    11.00000   -1.20000
AFIX   0
C7    1    0.796337    0.388955    0.506797    11.00000    0.02161    0.02389 =
         0.02974   -0.00138    0.00154   -0.00149
C3    1    0.753153    0.221145    0.419337    11.00000    0.02951    0.03766 =
         0.02393   -0.00508    0.00474   -0.01042
AFIX  43
H3    2    0.742017    0.183471    0.400286    11.00000   -1.20000
AFIX   0
C25   1    0.510322    0.591470    0.656041    11.00000    0.01755    0.02157 =
         0.03205   -0.00478    0.00779   -0.00284

C45   1    0.406857    0.531360    0.769891    11.00000    0.04562    0.03565 =
         0.04244    0.00072    0.01355    0.01406
AFIX 137
H45A  2    0.423332    0.471456    0.773587    11.00000   -1.50000
H45B  2    0.524489    0.558277    0.767722    11.00000   -1.50000
H45C  2    0.337583    0.540491    0.748416    11.00000   -1.50000
AFIX   0
C27   1    0.426434    0.277459    1.014622    11.00000    0.02324    0.03837 =
         0.03627    0.00463    0.00114    0.00974
AFIX  43
H27   2    0.512884    0.275568    0.996345    11.00000   -1.20000
AFIX   0

C21   1    0.563226    0.461212    0.684509    11.00000    0.03561    0.01832 =
         0.03577    0.00178    0.00498    0.00825
AFIX  43
H21   2    0.637325    0.425781    0.698225    11.00000   -1.20000
AFIX   0
C12   1    0.852320    0.359788    0.540032    11.00000    0.03014    0.03053 =
         0.03507    0.00108   -0.00274    0.00398
AFIX  43
H12   2    0.882891    0.302721    0.542764    11.00000   -1.20000
AFIX   0

C40   1    0.284247    0.597026    0.880812    11.00000    0.03353    0.02878 =
         0.01896    0.00144   -0.00816    0.00097
AFIX  43
H40   2    0.258116    0.541145    0.874432    11.00000   -1.20000
AFIX   0

C19   1    0.909444    0.530482    0.713181    11.00000    0.04451    0.03389 =
         0.04020    0.00733   -0.01167    0.00681
AFIX 137
H19A  2    0.932507    0.471995    0.707399    11.00000   -1.50000
H19B  2    0.839125    0.533638    0.734829    11.00000   -1.50000
H19C  2    1.023951    0.559597    0.716419    11.00000   -1.50000
AFIX   0
C4    1    0.649439    0.291846    0.421069    11.00000    0.02920    0.04980 =
         0.02552   -0.00178   -0.00595   -0.00450
AFIX  43
H4    2    0.566300    0.303131    0.402807    11.00000   -1.20000
AFIX   0

C41   1    0.276004    0.660539    0.851666    11.00000    0.02031    0.03000 =
         0.02556    0.00096   -0.00756   -0.00183
C34   1    0.286899    0.497757    1.000916    11.00000    0.02562    0.03454 =
         0.02585    0.00198    0.00015    0.00086
AFIX  43
H34   2    0.260001    0.511557    1.024524    11.00000   -1.20000
AFIX   0
C33   1    0.322992    0.415521    0.991706    11.00000    0.02034    0.02836 =
         0.02769    0.00415   -0.00254    0.00223
C28   1    0.410700    0.210516    1.037674    11.00000    0.03612    0.02637 =
         0.03950   -0.00173   -0.00417    0.00286
AFIX  43
H28   2    0.484817    0.162931    1.034555    11.00000   -1.20000
AFIX   0

C18   1    0.806683    0.570538    0.683991    11.00000    0.02409    0.02598 =
         0.02459   -0.00306    0.00250    0.00725
C9    1    0.766344    0.527051    0.532743    11.00000    0.02918    0.03059 =
         0.02986    0.00370    0.00374    0.00742
AFIX  43
H9    2    0.738629    0.584443    0.530057    11.00000   -1.20000
AFIX   0

C47   1    0.060898    0.459345    0.798943    11.00000    0.06115    0.02078 =
         0.02606    0.00120   -0.01156    0.00459
AFIX  43
H47   2    0.132643    0.425543    0.784074    11.00000   -1.20000
AFIX   0

C15   1    0.773040    0.673247    0.635567    11.00000    0.02003    0.02500 =
         0.02921    0.00431    0.00405    0.00524
C20   1    0.626140    0.540334    0.675669    11.00000    0.03196    0.02303 =
         0.02841   -0.00530    0.00227    0.00047
C22   1    0.397596    0.432916    0.674016    11.00000    0.03244    0.02068 =
         0.06251   -0.00685    0.01434   -0.00560
AFIX  43
H22   2    0.358701    0.378611    0.680329    11.00000   -1.20000
AFIX   0
C16   1    0.850443    0.760345    0.627727    11.00000    0.03014    0.03234 =
         0.03623   -0.00446    0.00710   -0.00129
AFIX 137
H16A  2    0.777503    0.787505    0.609679    11.00000   -1.50000
H16B  2    0.974410    0.754861    0.619401    11.00000   -1.50000
H16C  2    0.848608    0.794019    0.649118    11.00000   -1.50000
AFIX   0

C49   1   -0.210366    0.478001    0.831261    11.00000    0.03223    0.02783 =
         0.05525    0.01103   -0.00471   -0.01376
AFIX  43
H49   2   -0.323634    0.457627    0.838875    11.00000   -1.20000
AFIX   0
C48   1   -0.106616    0.430470    0.810214    11.00000    0.05294    0.02193 =
         0.05083    0.00066   -0.01538   -0.01457
AFIX  43
H48   2   -0.147708    0.377132    0.803032    11.00000   -1.20000
AFIX   0

C23   1    0.287888    0.483943    0.654216    11.00000    0.02198    0.03354 =
         0.05648   -0.00540   -0.00035   -0.00403
AFIX  43
H23   2    0.173225    0.464645    0.646905    11.00000   -1.20000
AFIX   0

C42   1    0.355644    0.744420    0.862769    11.00000    0.02337    0.03210 =
         0.03299    0.00083   -0.00539    0.00063
AFIX 137
H42A  2    0.355422    0.782588    0.842752    11.00000   -1.50000
H42B  2    0.479226    0.736235    0.870918    11.00000   -1.50000
H42C  2    0.283242    0.768108    0.881740    11.00000   -1.50000
AFIX   0

C8    1    0.753412    0.473995    0.504079    11.00000    0.03112    0.03343 =
         0.02533   -0.00106    0.00086    0.00678
AFIX  43
H8    2    0.714761    0.495658    0.482198    11.00000   -1.20000
AFIX   0

C35   1    0.290386    0.559969    0.975290    11.00000    0.02517    0.03130 =
         0.03599   -0.00559   -0.00372    0.00725
AFIX  43
H35   2    0.265810    0.615769    0.982020    11.00000   -1.20000
AFIX   0

C26   1    0.559181    0.759894    0.710111    11.00000    0.04785    0.02950 =
         0.03158   -0.00836    0.00646   -0.00332
HKLF 4

REM  cmrv-as-415_mo_a.res in P2(1)2(1)2(1)
REM R1 =  0.0655 for    5564 Fo > 4sig(Fo)  and  0.1039 for all    8010 data
REM    599 parameters refined using      0 restraints

END

WGHT      0.0784      1.1290

REM Highest difference peak  0.493,  deepest hole -0.591,  1-sigma level  0.167
Q1    1   0.4855  0.4811  0.7408  11.00000  0.05    0.49
Q2    1  -0.1459  0.4886  0.9014  11.00000  0.05    0.47
Q3    1   1.0659  0.7129  0.5821  11.00000  0.05    0.44
Q4    1   0.3790  0.5222  0.7523  11.00000  0.05    0.43
Q5    1   0.8672  0.1458  0.4194  11.00000  0.05    0.43
Q6    1   0.3428  0.4801  0.7247  11.00000  0.05    0.42
Q7    1   0.3481  0.4450  0.7425  11.00000  0.05    0.42
Q8    1   0.3366  0.0732  1.0980  11.00000  0.05    0.41
Q9    1   0.2738  0.2367  1.0775  11.00000  0.05    0.40
Q10   1   0.5986  0.5158  0.7417  11.00000  0.05    0.40
Q11   1   0.6564  0.5811  0.7436  11.00000  0.05    0.39
Q12   1   0.9976  0.0202  0.4189  11.00000  0.05    0.39
Q13   1   0.5590  0.5237  0.4156  11.00000  0.05    0.39
Q14   1   0.2000  0.4987  0.7371  11.00000  0.05    0.39
Q15   1   0.1792  0.2948  1.0756  11.00000  0.05    0.39
Q16   1   0.5093  0.2872  0.4188  11.00000  0.05    0.38
Q17   1   0.4738  0.5534  0.7449  11.00000  0.05    0.38
Q18   1   0.3619  0.1456  1.0810  11.00000  0.05    0.38
Q19   1   0.7547  0.4977  0.4182  11.00000  0.05    0.38
Q20   1   0.8359  0.3643  0.4161  11.00000  0.05    0.38
;
_shelx_res_checksum              35788
_shelx_hkl_file                  
;
   0   0  -3    0.05    0.05
   0   0   3   -0.03    0.09
   0   0  -3    0.23    0.59
   0   0  -4    0.12    0.29
   0   0   4   -0.05    0.44
   0   0   5   -0.90    0.99
   0   0   5    0.15    0.29
   0   0  -5   -0.44    0.43
   0   0  -5   -0.03    0.49
   0   0  -6    0.18    0.46
   0   0  -6 9999.00   94.12
   0   0   6   -0.65    1.26
   0   0   6 9798.27   73.89
   0   0  -6   -0.14    0.42
   0   0  -7   -0.19    0.27
   0   0  -7    1.77    0.89
   0   0   7   -0.35    0.58
   0   0  -7    0.51    0.73
   0   0   7    1.61    2.11
   0   0   8 3750.41   52.93
   0   0  -8 3849.23   63.99
   0   0   9   -1.09    1.93
   0   0   9    0.51    0.65
   0   0  -9    1.42    1.93
   0   0  -9   -0.76    1.19
   0   0  -9   -1.30    1.75
   0   0  10 2252.74   45.93
   0   0  10 2213.33   58.57
   0   0 -10 2188.30   53.83
   0   0 -10 2197.68   44.74
   0   0 -11    1.28    2.42
   0   0 -11    0.31    1.02
   0   0  11   -0.08    1.02
   0   0  11   -1.24    1.54
   0   0 -11    0.21    1.17
   0   0  12 2364.33   67.02
   0   0  12 2570.09   54.22
   0   0 -12 2465.08   62.79
   0   0 -12 2472.50   52.80
   0   0  13   -0.01    1.40
   0   0  13    3.06    4.97
   0   0 -13   -0.56    1.70
   0   0 -13    1.86    2.71
   0   0 -13   -2.66    2.89
   0   0  14  273.10   19.32
   0   0  14  236.55   22.61
   0   0 -14  297.96   23.64
   0   0 -14  256.22   18.53
   0   0  15    0.63    1.37
   0   0  15    2.39    4.00
   0   0 -15   -1.70    2.01
   0   0 -15    1.39    3.79
   0   0 -15    0.27    2.05
   0   0  16  926.38   48.39
   0   0 -16  950.22   45.17
   0   0  16  918.66   37.84
   0   0 -17    1.16    2.85
   0   0  17    5.41    3.13
   0   0 -17   -1.30    1.80
   0   0  17    0.32    1.76
   0   0 -18 1663.75   68.02
   0   0 -18 1765.14   66.32
   0   0 -19    0.61    3.06
   0   0  19    1.43    6.27
   0   0  20  762.24   49.81
   0   0 -20  764.02   46.33
   0   0  21    1.73    3.79
   0   0 -21    3.43    3.85
   0   0 -22   77.85   15.50
   0   0  22  100.27   19.29
   0   0 -23    4.65    4.29
   0   0  23   -0.24    2.80
   0   0  24    1.72    2.06
   0   0 -24    2.44    3.16
   0   0  25    1.61    5.57
   0   0 -25    4.05    6.69
   0   0  26    7.29    6.50
   0   0 -26    2.15    4.82
   0   0 -27   -1.50    4.18
   0   0  27    0.04    6.58
   0   0  28    3.09    2.39
   0   0  29   12.45   11.59
   0   0  30   61.19   17.66
   0   0  31    7.08   11.26
   0   0  32   39.41   14.73
   0   0  33   -0.21    2.46
   0   0  34   11.69    7.27
   0   0  35    3.21    7.27
   0   0  36   11.23    8.02
   0   0  37    8.76    9.03
   0   0  38   14.01   13.25
   0   0  39   17.90   14.22
   0   0  40   17.29   10.30
   0   0  41    7.33    9.35
   0   0  42   25.01   15.19
   0   0  43    3.79   10.27
   0   0  44   -2.83    8.46
   0   0  45    0.98   11.27
   0   0  46   23.15   13.44
   0   0  47   12.36   14.11
   0   0  48   13.78   13.13
   0   0  49   -2.14    9.45
   0   0  50  -15.93   15.68
   0   0  51    8.74   10.62
   0   0  52    6.72   15.38
   0   0  53    0.95    8.37
   0  -1  -2    0.06    0.32
   0   1   2   -0.21    0.31
   0   1   2   -0.10    0.31
   0  -1  -2   -0.04    0.15
   0   1   3   -0.04    0.39
   0  -1  -3   -0.44    0.88
   0   1   3    0.12    0.21
   0   1  -4   -0.36    0.91
   0  -1  -4   38.81    5.09
   0   1   4   43.19    3.96
   0  -1  -4    0.31    0.31
   0   1   4   -0.15    0.37
   0   1   5   11.64    2.42
   0   1   5   -0.30    0.74
   0  -1   5   -0.29    0.46
   0   1  -5   -0.35    0.62
   0  -1   5    7.70    1.97
   0  -1  -5   -0.25    0.34
   0  -1  -5    7.28    2.90
   0  -1  -6  337.89   18.20
   0  -1  -6  126.77    8.24
   0   1   6  316.66   13.06
   0  -1   6   -0.01    1.36
   0   1   6  320.56   14.40
   0   1  -6   -0.35    0.69
   0   1   6   -0.17    0.90
   0  -1   6  328.17   14.22
   0  -1  -7  197.04   14.76
   0   1   7  209.44   11.49
   0  -1   7  186.69   11.31
   0   1   7  203.81   12.51
   0  -1   7    0.47    1.34
   0   1  -7   -0.33    0.74
   0   1   7   -0.58    0.81
   0  -1  -7  199.00   11.13
   0  -1  -8  128.12    9.43
   0   1   8  111.66    8.93
   0   1   8  111.90   11.85
   0  -1  -8  126.46   12.61
   0  -1   8   88.69    8.33
   0  -1   8  134.91   12.53
   0   1   8  121.27   10.46
   0   1   9  146.85   14.53
   0  -1  -9  132.20   10.30
   0  -1   9  123.94   12.99
   0  -1   9  150.79   11.39
   0  -1  -9  149.63   14.45
   0   1   9  151.34   12.36
   0   1   9  156.12   11.40
   0   1  10    4.55    2.27
   0  -1 -10    3.80    3.88
   0   1  10    0.62    1.10
   0  -1  10    0.84    0.65
   0  -1  10    3.53    1.75
   0   1 -10   -1.90    2.91
   0  -1 -10    1.31    1.62
   0   1  10   -0.19    1.56
   0  -1 -11  294.92   22.48
   0   1  11  286.30   18.65
   0  -1  11  346.27   19.15
   0   1  11  298.03   22.74
   0  -1 -11  316.21   17.63
   0   1  11  302.45   17.45
   0  -1  11  293.42   21.83
   0  -1  12   18.21    6.12
   0  -1 -12    1.47    2.36
   0  -1 -12   12.53    4.67
   0   1  12   12.15    3.57
   0  -1  12   16.32    4.38
   0   1  12   17.39    4.86
   0   1 -12    8.48    4.10
   0  -1 -12   16.84    4.38
   0   1  12   13.77    4.65
   0  -1 -13    0.75    1.10
   0  -1 -13   -0.64    0.76
   0  -1  13   -3.41    3.08
   0  -1 -13    1.37    1.45
   0   1  13    5.47    3.01
   0  -1  13    1.47    1.07
   0   1  13    2.35    1.60
   0   1 -13    3.07    3.91
   0   1  13   -0.53    0.73
   0  -1 -14  189.78   15.44
   0   1 -14  221.33   22.43
   0  -1 -14  223.80   19.28
   0   1  14  219.46   18.16
   0   1  14  191.98   16.00
   0  -1  14  222.09   21.75
   0   1  14  198.82   20.95
   0   1 -14  177.13   19.23
   0  -1  14  209.60   17.01
   0   1  15  205.60   17.14
   0  -1 -15  187.08   18.49
   0  -1  15  198.25   17.21
   0   1 -15  204.69   21.38
   0  -1  15  216.54   22.49
   0  -1 -15  185.82   15.85
   0   1 -15  233.39   24.07
   0   1  15  168.25   19.89
   0   1 -16   17.81    7.18
   0   1  16   20.69    5.47
   0  -1  16   19.17    6.85
   0  -1 -16   -0.88    1.24
   0  -1  16   13.02    4.20
   0   1  16    9.80    4.18
   0   1 -16   15.41    6.07
   0  -1 -16   21.98    6.78
   0  -1 -16   21.66    6.06
   0  -1  17  336.62   24.06
   0  -1 -17  294.63   24.73
   0   1  17  334.75   23.39
   0   1 -17  312.82   28.15
   0   1 -17  353.34   31.22
   0  -1 -17  343.81   23.54
   0  -1  17  350.62   30.24
   0   1  17  312.51   29.36
   0  -1 -18   26.34    7.61
   0   1  18   36.41   11.09
   0   1 -18   36.09   10.17
   0  -1 -18   34.56    7.71
   0  -1  18   35.20    9.96
   0   1 -18   20.49    6.57
   0  -1 -19  680.60   35.41
   0  -1 -19  681.22   39.86
   0  -1  19  707.02   45.69
   0   1 -19  764.31   47.60
   0   1  19  763.72   49.06
   0   1  20   -2.89    4.13
   0  -1 -20    0.16    1.28
   0  -1 -20    1.11    2.83
   0  -1  20    1.54    4.72
   0   1 -20   -0.03    1.19
   0  -1 -21   54.33   11.94
   0   1 -21   49.80   12.22
   0  -1  21   61.34   14.34
   0   1  21   77.58   16.69
   0  -1  22    1.91    2.44
   0   1 -22   -1.00    2.20
   0   1  22    3.03    7.00
   0   1 -23    6.80    5.92
   0  -1  23   10.99    7.06
   0   1  23    1.96    3.41
   0   1 -24  132.44   21.77
   0  -1  24  154.65   24.45
   0   1  24  180.46   26.96
   0  -1  25    3.36    6.45
   0   1 -25    2.99    4.94
   0   1  25    0.39    1.74
   0  -1  26  169.14   26.77
   0   1  26  217.69   30.98
   0   1  27   13.05    8.99
   0  -1  27   19.43   12.81
   0   1  28    1.21    6.21
   0  -1  28   -0.55    5.59
   0   1  29   24.05   12.70
   0  -1  29   17.29   11.19
   0  -1  30   74.47   19.64
   0   1  30   86.67   21.76
   0   1  31  250.20   37.29
   0  -1  31  202.23   32.80
   0   1  32   19.19   10.98
   0  -1  32   21.29   10.80
   0   1  33  142.35   29.22
   0  -1  33  183.19   32.69
   0  -1  34  189.80   33.52
   0   1  34  157.55   30.53
   0  -1  35   90.90   23.43
   0   1  35   94.52   25.29
   0  -1  36   -0.41    3.86
   0   1  36    6.07    6.52
   0  -1  37   49.03   19.43
   0   1  37   50.77   19.63
   0  -1  38    7.75   10.10
   0   1  38    6.38    7.99
   0   1  39  117.54   29.43
   0  -1  39  111.44   28.51
   0  -1  40   32.23   15.64
   0   1  40   32.34   16.30
   0   1  41   49.51   20.35
   0  -1  41   11.00    8.53
   0   1  42   17.12   15.87
   0  -1  42    1.25    2.43
   0  -1  43   59.05   22.20
   0   1  43  137.94   34.62
   0   1  44    3.41    7.28
   0  -1  44   -0.87    3.99
   0  -1  45   67.76   24.37
   0   1  45   44.13   21.07
   0  -1  46    9.33   15.23
   0   1  46   13.27    6.98
   0   1  47   11.04   10.61
   0  -1  47   17.23   14.44
   0   1  48   12.40   12.30
   0  -1  48   -5.76    3.83
   0  -1  49   73.09   26.23
   0   1  49   62.33   24.72
   0  -1  50   -3.29    4.08
   0   1  50   12.55   15.55
   0   1  51  129.43   37.62
   0   1  52   18.47   15.59
   0   1  53    1.47    5.58
   0  -2   0 4769.04   48.52
   0   2   0    0.21    0.52
   0   2   1    1.39    0.87
   0  -2  -1 1844.79   31.79
   0   2   2   -0.22    1.01
   0   2   2   -0.27    0.31
   0   2   3  713.19   15.32
   0  -2  -3  747.46   25.91
   0  -2  -3    5.49    1.46
   0  -2  -3  679.40   22.24
   0   2   4   -0.71    0.31
   0   2   4   69.87    5.30
   0   2   4   -0.55    1.31
   0  -2  -4   65.66    8.39
   0  -2  -4   73.62    8.10
   0  -2  -4   70.14    5.09
   0  -2  -5 1350.68   36.34
   0   2   5 1407.11   25.75
   0  -2  -5 1422.54   24.89
   0  -2  -5 1391.98   40.24
   0  -2  -6   69.80    6.03
   0  -2  -6   60.87    8.11
   0   2   6   63.01    5.92
   0  -2  -6   57.72    8.85
   0  -2  -7   72.76    6.69
   0   2   7   45.90    7.57
   0  -2  -7   73.80    9.68
   0  -2  -7   70.02   10.16
   0   2   7   73.86    6.82
   0   2  -8   47.77    7.81
   0  -2  -8   78.60    7.47
   0   2   8   90.40   11.33
   0  -2  -8   73.52    9.76
   0  -2   8   30.86    5.11
   0   2   8   75.60    7.49
   0  -2  -9  227.51   18.38
   0  -2  -9  245.76   13.94
   0  -2   9  203.05   14.15
   0   2   9  220.83   18.57
   0   2   9  215.51   13.29
   0   2  -9  224.89   17.73
   0  -2 -10 1950.12   41.77
   0   2 -10 1912.07   54.57
   0   2  10 1858.03   56.48
   0   2  10 1877.67   41.92
   0  -2  10 1952.66   55.42
   0  -2  10 1948.83   44.99
   0  -2 -10 1859.46   55.09
   0  -2 -11   56.82    9.91
   0   2  11   55.29    8.24
   0   2  11   47.21    6.95
   0  -2  11   62.53   10.01
   0   2 -11   42.62    8.71
   0  -2 -11   59.74    7.61
   0  -2  11   48.18    7.61
   0   2  11   49.64    9.74
   0  -2  12    9.90    5.00
   0   2 -12   11.37    4.16
   0  -2 -12   19.45    6.57
   0   2  12    7.90    3.17
   0   2  12    8.06    3.07
   0  -2  12    9.35    3.85
   0   2  12    7.17    3.26
   0  -2 -12   16.20    4.22
   0   2  13  880.74   32.78
   0  -2 -13  974.65   33.08
   0   2 -13  956.71   43.68
   0  -2  13  867.85   41.27
   0  -2  13  902.90   34.75
   0  -2 -13  882.37   43.13
   0   2  13  938.46   45.33
   0   2  13  982.75   37.66
   0   2 -14   45.62   10.12
   0  -2 -14   49.96   10.79
   0  -2 -14   33.32    6.30
   0  -2  14   27.97    7.74
   0   2  14   25.54    5.93
   0   2  14   36.58    9.56
   0   2  14   47.68    8.54
   0  -2  14   32.80    7.26
   0  -2  15   -0.96    3.12
   0  -2 -15    0.52    1.20
   0   2  15    0.78    1.95
   0  -2  15   -1.25    1.18
   0  -2 -15    0.31    2.73
   0   2 -15    0.27    2.33
   0   2  15    2.61    5.73
   0   2  15   -1.12    1.96
   0   2 -16 1292.67   57.15
   0  -2  16 1319.50   46.92
   0   2  16 1278.78   44.36
   0   2  16 1250.12   46.53
   0  -2 -16 1294.35   42.62
   0  -2  16 1190.23   53.74
   0   2  16 1351.26   59.93
   0   2  17   15.00    4.97
   0  -2 -17    6.02    2.63
   0   2  17    9.92    4.36
   0   2  17   17.85    6.20
   0   2 -17    8.09    4.05
   0  -2  17   11.80    6.17
   0   2 -18  329.84   30.18
   0   2  18  354.36   26.43
   0  -2  18  292.95   28.48
   0   2  18  272.42   28.86
   0  -2 -18  316.10   22.54
   0   2  18  331.87   24.19
   0   2  19   14.73    6.73
   0  -2  19   10.96    5.98
   0  -2 -19   12.92    4.48
   0   2 -19    8.42    6.66
   0   2  19   14.08    6.19
   0  -2 -20 1279.99   48.99
   0   2  20 1255.30   50.74
   0   2  20 1288.41   66.04
   0  -2  21   -5.63    1.50
   0   2 -21    6.33    7.17
   0  -2 -21    1.43    4.16
   0   2  21    0.82    5.78
   0   2 -22   20.63    9.42
   0  -2  22   44.08   12.13
   0  -2 -22   20.99    6.44
   0   2  22   37.47   12.60
   0  -2 -23    4.93    4.36
   0   2 -23   -0.99    1.46
   0   2  23    2.89    2.52
   0  -2  23   -0.13    3.18
   0  -2  24   98.27   19.70
   0   2  24  104.47   21.12
   0  -2  25    8.03    7.32
   0   2  25   12.68    8.11
   0  -2  26  230.61   30.44
   0   2  26  250.21   34.02
   0  -2  27   32.26   12.81
   0   2  27   35.78   11.88
   0  -2  28    3.10    4.64
   0   2  28    0.09    3.61
   0  -2  29   62.18   18.55
   0   2  29   57.56   19.35
   0   2  30   10.16    8.26
   0  -2  30   43.69   16.23
   0   2  31   62.58   19.18
   0  -2  31  106.69   23.30
   0   2  32  366.54   45.98
   0  -2  32  284.32   40.08
   0   2  33  206.13   35.14
   0  -2  33  212.07   35.32
   0   2  34   37.85   15.41
   0  -2  34   20.80   11.58
   0  -2  35   58.34   17.57
   0   2  35   98.40   25.97
   0  -2  36    7.13   11.17
   0   2  36   20.54    9.63
   0  -2  37   68.08   22.26
   0   2  37   64.30   21.91
   0  -2  38    5.82   11.80
   0   2  38    1.12    2.61
   0   2  39   13.12   10.06
   0  -2  39    5.96    8.20
   0  -2  40    2.40    6.91
   0   2  40    1.13    7.54
   0   2  41  -18.25   15.48
   0  -2  41   -4.13    2.39
   0   2  42    0.30    4.08
   0  -2  42    2.15    7.22
   0   2  43    7.71    8.68
   0  -2  43   -4.24    6.70
   0   2  44   23.21   15.00
   0  -2  44   38.46   21.77
   0   2  45   14.95    8.72
   0   2  46    3.16    7.36
   0   2  47   -3.61    7.66
   0   2  48   -0.45    6.32
   0   2  49  -14.52   16.90
   0   2  50    7.03   11.64
   0   2  51    9.72   13.71
   0   2  52   21.58   17.44
   0   2  53  -16.24   15.36
   0   3   0    0.81    0.73
   0   3   1   79.08    7.99
   0  -3  -1   76.86    7.80
   0  -3  -2   45.77    4.11
   0   3   2   44.06    6.14
   0  -3  -2   51.55    6.70
   0   3   3   -0.38    1.09
   0   3   3    6.88    2.33
   0   3   3    7.56    1.95
   0  -3  -3    6.07    1.65
   0  -3  -3    7.11    2.53
   0   3   4    9.36    2.90
   0  -3  -4    8.50    3.31
   0  -3  -4    7.44    1.73
   0   3   4    9.97    4.60
   0  -3  -4    8.28    3.20
   0   3   4    8.91    2.00
   0  -3  -5   11.83    2.44
   0   3   5   11.72    4.00
   0   3   5   12.72    2.75
   0  -3  -5   14.44    4.57
   0  -3  -5   11.27    3.86
   0   3   5   13.95    4.52
   0   3   6   16.85    3.12
   0  -3  -6   12.51    5.04
   0   3   6   10.53    4.25
   0  -3  -6    7.25    3.03
   0   3   6   14.33    4.47
   0  -3  -6   15.69    2.76
   0   3   7   35.57    7.56
   0   3   7   27.92    4.51
   0   3   7   28.56    6.41
   0  -3  -7   37.57    7.23
   0  -3  -7   34.99    7.68
   0  -3  -7   30.48    4.36
   0  -3  -8   95.61   12.29
   0   3   8   94.34   12.15
   0  -3  -8   87.69   12.70
   0  -3  -8   76.86    7.30
   0   3   8   81.33    7.97
   0  -3  -9   19.74    3.96
   0   3   9   24.71    4.57
   0  -3  -9   34.43    8.09
   0   3  -9   10.50    4.04
   0  -3  -9    7.86    3.36
   0   3   9   23.86    6.31
   0  -3 -10   74.54   12.84
   0  -3 -10   71.79   11.40
   0   3  10   70.62    8.20
   0  -3 -10   66.79    7.74
   0   3  10   66.60   10.93
   0   3 -10   84.62   11.87
   0   3 -11   -0.37    1.42
   0  -3 -11   -0.57    0.46
   0   3  11    1.97    1.59
   0  -3  11    0.35    1.72
   0  -3 -11   -0.36    1.05
   0   3  11   -0.35    2.01
   0  -3 -11    0.51    1.18
   0   3  12  106.91   11.15
   0  -3 -12  109.97   10.76
   0   3  12   84.91   13.24
   0  -3 -12  108.82   16.64
   0  -3 -12  146.11   17.46
   0   3 -12  118.25   15.04
   0  -3 -13   34.30    6.21
   0  -3 -13   44.80    9.82
   0   3  13   43.37    7.31
   0   3 -13   46.30    9.51
   0   3  13   32.22    8.28
   0  -3 -13   35.66   10.24
   0   3 -14    5.25    4.06
   0  -3  14   -0.76    1.58
   0  -3 -14   11.13    6.28
   0   3  14    0.36    2.95
   0  -3 -14   12.55    3.83
   0   3  14    4.38    2.71
   0   3  15  206.96   23.20
   0   3  15  221.00   18.91
   0   3  15  216.81   17.51
   0  -3 -15  224.80   17.02
   0  -3 -15  205.86   22.90
   0   3 -15  224.45   23.00
   0   3  16   36.46    7.94
   0   3 -16   50.94   11.37
   0  -3 -16   31.52    6.56
   0   3  16   36.98    7.48
   0   3  16   30.08    9.27
   0   3  17   44.50   11.64
   0  -3 -17   47.78    8.47
   0   3 -17   37.72    9.65
   0   3  17   51.80    9.22
   0   3  17   36.04    7.95
   0  -3 -18   34.20    7.21
   0   3 -18   16.52    6.68
   0  -3  18   20.19    7.64
   0   3  18   30.31   10.22
   0   3  18   21.02    6.43
   0   3  18   28.74    6.91
   0   3  19  159.99   18.37
   0  -3  19  179.33   23.73
   0  -3 -19  162.00   16.37
   0   3  19  146.35   21.87
   0  -3 -20   23.74    6.29
   0  -3  20   32.91   10.58
   0   3  20   33.36    8.58
   0   3  20   34.15   10.49
   0  -3  21  426.08   37.72
   0  -3 -21  385.39   27.03
   0   3  21  370.23   36.51
   0   3  21  380.58   29.25
   0  -3  22   41.92   13.24
   0  -3 -22   44.64    9.61
   0   3  22   38.08    9.65
   0   3  22   47.18   13.72
   0   3  23   80.96   13.95
   0   3  23   79.57   17.87
   0  -3 -23   69.03   12.02
   0  -3  23   46.47   12.86
   0  -3  24    6.20    5.42
   0   3  24   11.29    6.75
   0  -3 -24    4.92    3.34
   0  -3  25  235.07   30.39
   0  -3 -25  227.95   23.48
   0   3  25  250.88   33.04
   0   3  26   91.55   20.97
   0  -3  26  107.48   22.35
   0  -3  27  176.95   28.69
   0   3  27  145.03   26.77
   0  -3  28    1.77    6.23
   0   3  28   -0.62    6.09
   0   3  29    6.27    8.86
   0  -3  29    3.87    5.14
   0  -3  30   54.23   16.67
   0   3  30   46.47   15.45
   0  -3  31  179.50   30.67
   0   3  31  185.76   32.64
   0  -3  32  335.90   43.95
   0   3  32  392.70   47.42
   0   3  33    2.39    6.49
   0  -3  33    7.72    6.24
   0  -3  34  192.31   34.13
   0   3  34  166.41   32.20
   0   3  35    9.50    8.53
   0  -3  35    9.09    9.32
   0   3  36    2.40    8.22
   0  -3  36    3.93    3.70
   0   3  37    1.83    7.81
   0   3  38   -6.85    9.63
   0   3  39   50.48   18.33
   0   3  40    3.17   11.85
   0   3  41   49.28   18.80
   0   3  42   21.78   15.92
   0   3  43   95.15   28.50
   0   3  44   15.42   12.01
   0   3  45   39.08   18.31
   0   3  46   -3.04    7.17
   0   3  47   29.64   20.37
   0   3  48   -2.48    6.84
   0   3  49    6.81    7.66
   0   3  50    8.29    5.64
   0   3  51   67.93   28.81
   0   3  52    9.41   13.47
   0   4   0 5347.80   72.34
   0   4  -1  612.97   24.26
   0   4   1  566.19   24.30
   0  -4  -1  612.19   25.61
   0  -4  -2 1691.64   28.22
   0   4   2 1660.61   42.76
   0  -4  -2 1674.78   42.79
   0   4   3   88.60   10.41
   0  -4  -3   86.48    6.35
   0  -4  -3   78.36    9.67
   0   4   4  136.23    8.75
   0  -4  -4  124.40   12.39
   0  -4  -4  125.55    7.81
   0   4   4  130.14   12.75
   0   4   4  132.27   14.75
   0   4   5   29.57    4.20
   0   4   5   37.49    7.34
   0  -4  -5   28.59    6.25
   0   4   5   27.95    6.98
   0  -4  -5   28.46    3.93
   0   4   6  376.57   15.77
   0   4   6  436.06   28.56
   0   4   6  417.99   24.83
   0  -4  -6  392.79   24.18
   0  -4  -6  429.28   15.89
   0  -4  -6  346.64   25.11
   0   4   7  115.31    9.10
   0   4   7  105.14   14.56
   0   4   7   98.71   12.68
   0  -4  -7   99.11    8.03
   0  -4  -7   95.87   13.76
   0  -4  -7   90.81   12.08
   0   4   8  642.94   36.75
   0  -4  -8  577.09   34.80
   0   4   8  619.88   22.30
   0  -4  -8  653.19   21.39
   0  -4  -8  598.46   31.98
   0   4   8  613.64   32.30
   0   4   9    7.78    4.05
   0   4   9    5.63    2.50
   0  -4  -9    6.17    3.94
   0   4   9   11.54    3.17
   0  -4  -9    8.58    4.55
   0  -4  -9    8.46    2.70
   0   4  10  218.01   14.84
   0   4  10  212.01   22.31
   0  -4 -10  238.02   21.62
   0  -4 -10  208.90   13.48
   0   4  10  185.14   18.94
   0   4 -11  120.36   15.02
   0  -4 -11  129.82   11.03
   0   4  11   95.47   14.56
   0   4  11  123.15   11.74
   0  -4 -11  107.17   15.25
   0  -4 -12  211.91   14.90
   0   4 -12  203.22   20.26
   0  -4 -12  189.43   20.74
   0   4  12  204.45   15.69
   0  -4  12  228.19   18.02
   0   4  12  222.47   22.82
   0  -4 -13  443.43   22.46
   0   4 -13  423.54   29.65
   0   4  13  403.87   31.94
   0  -4 -13  244.80   26.91
   0   4  13  412.69   22.96
   0  -4 -13  417.64   31.91
   0  -4  13  267.74   20.07
   0  -4 -14  153.66   13.69
   0   4 -14  142.95   17.95
   0  -4 -14  126.21   17.85
   0  -4 -14  108.18   18.64
   0   4  14  141.27   13.90
   0   4  14  178.28   21.44
   0   4  15   40.03   10.19
   0  -4 -15   65.04    9.36
   0   4  15   42.79    8.18
   0   4 -15   40.34    9.76
   0   4  16   30.75   10.08
   0   4 -16   38.23    9.24
   0  -4 -16   56.06    8.79
   0   4  16   50.73    9.19
   0  -4 -17 1224.03   42.26
   0   4 -17 1157.40   55.81
   0   4  17 1215.86   61.10
   0   4  17 1206.94   45.73
   0   4  18  407.95   27.50
   0   4  18  353.92   33.88
   0   4  18  369.10   27.15
   0  -4 -18  399.04   25.10
   0   4 -18  379.35   33.00
   0   4  19   45.04    9.41
   0   4  19   50.32   12.69
   0  -4 -19   39.26    8.37
   0   4  20 1152.03   50.39
   0   4  20 1095.53   63.19
   0   4  21    2.43    0.95
   0  -4 -21    8.94    3.40
   0   4  22   38.82   12.15
   0   4  22   76.15   13.56
   0  -4 -22   57.89   10.86
   0  -4 -23   33.47    8.19
   0   4  23   22.17   10.46
   0   4  23   25.85    7.47
   0   4  24  155.00   19.98
   0   4  24  171.81   27.28
   0  -4 -24  159.84   19.04
   0   4  25   25.71    8.03
   0   4  25   48.29   15.33
   0  -4 -25   44.12   10.73
   0   4  26  453.46   34.92
   0   4  26  470.80   47.37
   0  -4 -26  421.56   32.12
   0   4  27   -2.31    6.71
   0   4  27   -1.91    3.66
   0   4  28  229.77   34.50
   0   4  29   37.75   12.60
   0   4  30  255.84   37.91
   0   4  31  166.29   31.49
   0   4  32   -1.58    3.83
   0   4  33    9.91   10.75
   0   4  34   34.40   14.82
   0   4  35    1.25    5.30
   0   4  36   85.71   25.59
   0   4  37   14.19   11.72
   0   4  38   17.23   12.96
   0   4  39   33.88   16.99
   0   4  40    7.84    8.97
   0   4  41   22.83   15.94
   0   4  42    3.93    8.60
   0   4  43  -12.89   15.22
   0   4  44   22.83   14.71
   0   4  45   10.29    9.13
   0   4  46    3.72    7.58
   0   4  47   70.48   26.21
   0   4  48   28.93   19.93
   0   4  49    1.35    5.19
   0   4  50   30.74   16.63
   0   4  51   15.15   15.07
   0   4  52   23.45   15.31
   0   5   0    2.90    2.05
   0  -5  -1    6.55    2.97
   0   5   1   14.29    4.42
   0   5  -1   15.36    4.29
   0   5  -2   31.67    6.12
   0  -5  -2   34.68    6.82
   0   5   2   36.08    6.80
   0  -5  -3    2.71    3.07
   0  -5  -3    0.26    1.10
   0   5   3   -0.03    0.74
   0   5   4   17.70    5.89
   0  -5  -4   20.65    5.58
   0   5   4   32.17    7.04
   0  -5  -4   14.80    2.91
   0  -5  -5    3.45    1.76
   0  -5  -5    2.97    0.97
   0   5   5    5.40    1.88
   0   5   6   24.18    4.36
   0  -5  -6   21.27    5.66
   0  -5  -6   27.23    4.15
   0   5   6   25.66    6.45
   0   5   6   44.39    9.76
   0  -5  -7   10.87    2.55
   0  -5  -7   20.65    5.95
   0   5   7   22.84    7.04
   0   5   7   14.86    3.68
   0   5   7   16.34    6.06
   0   5   8    9.94    3.99
   0  -5  -8    5.48    3.49
   0   5   8   15.65    6.44
   0  -5  -8    8.84    2.47
   0  -5  -8    1.55    2.69
   0   5   8    5.86    2.65
   0   5   9   44.40    6.52
   0   5   9   36.12    8.78
   0   5   9   40.94   10.30
   0  -5  -9   40.59    5.72
   0  -5  -9   47.23   10.05
   0  -5 -10   94.26    9.10
   0   5  10  108.10   10.42
   0   5  10   90.68   14.00
   0   5  10   76.49   14.28
   0  -5 -10  128.38   16.47
   0  -5 -11   -1.82    3.55
   0   5  11   15.75    7.41
   0   5  11   17.74    4.51
   0  -5 -11   18.85    4.08
   0   5  11   13.13    4.98
   0  -5 -11   12.09    5.11
   0  -5 -12    5.82    2.56
   0  -5 -12   -0.83    0.69
   0   5  12   20.23    7.29
   0  -5 -12    9.48    5.01
   0   5  12   11.24    3.82
   0   5 -13    5.20    4.67
   0   5  13    5.36    3.79
   0  -5 -13   -0.13    1.09
   0  -5  13    4.18    3.63
   0   5  13    1.35    2.23
   0   5  14    1.25    2.11
   0  -5  14    0.59    2.66
   0  -5 -14    3.64    3.22
   0   5  14    1.95    3.85
   0   5  15    6.39    3.60
   0  -5 -15    8.99    3.81
   0   5 -15   22.19    7.38
   0   5  15   13.78    6.92
   0   5  16    2.73    2.45
   0   5  16    3.99    4.42
   0  -5 -16    0.83    2.28
   0   5 -16    9.29    6.26
   0   5  17   56.45   14.02
   0   5  17   54.26   10.01
   0  -5 -17   52.35    8.80
   0   5 -17   60.72   13.22
   0   5 -18    4.38    3.65
   0   5  18    1.99    2.75
   0  -5 -18   -0.37    0.62
   0   5  19  296.70   32.45
   0  -5 -19  317.53   22.87
   0   5  20    4.65    2.68
   0  -5 -20    4.25    2.51
   0   5  21   28.31    8.22
   0   5  21   41.45   13.66
   0  -5 -21   58.60   10.70
   0  -5 -22    7.83    3.39
   0   5  22    8.57    4.15
   0  -5 -23   16.70    5.89
   0   5  23   16.55    9.16
   0   5  23   14.80    6.90
   0   5  24   67.74   16.84
   0   5  24   90.45   15.52
   0  -5 -24   79.14   13.12
   0   5  25  344.73   40.36
   0  -5 -25  368.44   29.12
   0   5  25  349.68   30.81
   0   5  26    7.55    4.59
   0   5  26   10.41    4.01
   0  -5 -26    6.24    5.54
   0  -5 -27   97.44   15.90
   0   5  27   94.72   16.46
   0   5  27   69.23   19.09
   0   5  28  172.63   21.86
   0   5  28  165.54   29.57
   0   5  29   53.66   17.42
   0   5  29   51.63   11.78
   0   5  30   27.01   12.57
   0   5  31   18.71    9.11
   0   5  32    4.79    9.95
   0   5  33   42.20   18.43
   0   5  34    8.46    5.53
   0   5  35  149.66   32.69
   0   5  36   38.69   17.82
   0   5  37    1.71    6.10
   0   5  38    3.61    7.32
   0   5  39    7.97    4.97
   0   5  40    9.11   10.80
   0   5  41   61.41   23.20
   0   5  42    0.97    5.67
   0   5  43   48.17   19.78
   0   5  44    2.14    5.98
   0   5  45  107.64   31.16
   0   5  46   18.20   15.22
   0   5  47    0.65    7.13
   0   5  48    9.29   15.31
   0   5  49   -1.18   10.87
   0   5  50    1.83    7.20
   0   5  51   31.90   19.53
   0   6   0  471.42   26.72
   0   6   1   53.65    9.16
   0   6  -1   55.31    9.03
   0  -6  -2  193.48   17.76
   0   6   2  175.05   16.69
   0   6  -2  206.25   17.24
   0   6   3   86.99   12.03
   0  -6  -3   89.33   12.14
   0   6  -3   83.77   10.88
   0  -6  -3   99.20    8.34
   0  -6  -4  566.70   19.70
   0   6   4  567.59   31.64
   0  -6  -4  561.05   31.84
   0  -6  -5   94.80    7.91
   0   6   5   93.78   13.38
   0   6   5   88.53   14.81
   0  -6  -5   69.97   11.68
   0   6   6 1024.84   44.62
   0  -6  -6 1047.99   26.88
   0   6   6 1001.91   50.59
   0  -6  -6 1026.29   44.53
   0   6   7   -0.62    1.55
   0   6   7   14.25    6.79
   0  -6  -7   10.71    4.98
   0  -6  -7   11.52    2.86
   0   6   7    7.31    2.80
   0   6   8 1470.34   63.39
   0   6   8 1519.65   37.84
   0  -6  -8 1398.10   54.52
   0   6   8 1426.15   55.61
   0  -6  -8 1461.12   33.90
   0   6   9  274.95   25.54
   0  -6  -9  236.54   14.09
   0   6   9  264.79   27.40
   0  -6  -9  235.76   22.81
   0   6   9  244.63   15.67
   0   6  10 1435.67   59.10
   0   6  10 1413.07   39.18
   0  -6 -10 1450.18   58.31
   0  -6 -10 1398.84   35.53
   0   6  10 1532.75   67.18
   0   6  11    2.56    5.34
   0  -6 -11    3.47    2.33
   0   6  11    2.50    2.55
   0   6  11   -0.07    1.79
   0   6  12   79.92   14.63
   0   6  12   77.24   15.80
   0   6  12   67.94    9.39
   0  -6 -12   85.10    9.45
   0   6  13  277.70   27.93
   0  -6 -13  347.57   19.71
   0   6  13  329.85   21.29
   0   6  13  364.62   35.29
   0   6  14  540.74   28.19
   0  -6 -14  538.37   25.69
   0   6  14  550.72   40.55
   0  -6 -15   37.59    6.90
   0   6  15   41.24   11.47
   0   6 -15   34.95    9.23
   0   6  15   37.56    7.80
   0  -6 -16  230.72   17.76
   0   6  16  211.55   25.99
   0   6  16  249.37   20.46
   0   6 -16  224.86   25.28
   0  -6 -17  261.03   19.69
   0   6 -17  206.95   24.47
   0   6  17  245.23   21.13
   0   6  17  217.50   27.39
   0  -6 -18   78.99   10.99
   0   6  18   54.29   14.03
   0   6  18   66.82   11.71
   0  -6 -19    7.71    4.19
   0   6  19    3.71    3.60
   0   6  19   10.19    4.01
   0  -6 -20  661.80   33.55
   0   6  20  677.08   52.12
   0  -6 -21   93.04   12.79
   0   6  21   78.89   17.66
   0   6  22   18.99    9.17
   0  -6 -22   18.55    6.24
   0  -6 -23   75.07   12.36
   0   6  23   52.66   11.60
   0   6  23   40.39   13.24
   0  -6 -24  757.80   39.86
   0   6  24  708.08   56.78
   0   6  24  740.14   44.71
   0  -6 -25   55.21   11.09
   0   6  25   42.85   13.51
   0   6  25   32.20    9.30
   0   6  26  776.27   48.02
   0  -6 -26  726.17   41.26
   0   6  26  641.69   56.62
   0  -6 -27    9.36    5.13
   0   6  27    3.47    4.65
   0   6  27   13.25    7.54
   0   6  28   98.53   16.67
   0  -6 -28   99.58   16.05
   0   6  28   90.43   21.29
   0   6  29   17.06   10.28
   0   6  29   17.67    7.36
   0   6  30   19.92   13.77
   0   6  30    6.14    3.00
   0   6  31   39.24   11.45
   0   6  31   37.73   16.67
   0   6  32   37.91   15.80
   0   6  32   29.58   10.30
   0   6  33    1.26    5.33
   0   6  34   18.81   13.01
   0   6  35    5.38    6.64
   0   6  36   20.04   12.68
   0   6  37   14.52   13.09
   0   6  38   57.78   23.40
   0   6  39    0.15    5.08
   0   6  40   12.14   12.51
   0   6  41   13.34   14.06
   0   6  42   21.42   13.11
   0   6  43    2.88    2.90
   0   6  44   34.14   20.48
   0   6  45   -6.05    9.76
   0   6  46    0.65    7.20
   0   6  47   -6.84    8.83
   0   6  48    6.34    6.70
   0   6  49   27.47   16.23
   0   6  50    5.38   11.02
   0   7   0    1.31    2.92
   0   7   1   25.38    6.92
   0   7  -1   16.42    5.65
   0   7  -2   59.08    9.77
   0  -7  -2   61.43   10.67
   0   7   2   74.41   11.81
   0   7   3   22.34    6.64
   0  -7  -3   27.53    4.51
   0  -7  -3   29.67    7.61
   0   7  -3   16.44    5.16
   0   7   4   74.09   12.37
   0  -7  -4   67.07   11.64
   0  -7  -4   69.64    7.33
   0   7   5   35.11   10.04
   0  -7  -5   26.96    7.58
   0  -7  -5   45.64    5.99
   0   7   5   41.67    9.45
   0   7   6  149.68   20.75
   0  -7  -6  159.14   18.81
   0   7   6  168.28   19.09
   0  -7  -6  166.96   11.27
   0  -7  -7  118.10   16.59
   0   7   7  132.22   17.59
   0   7   7  122.09   18.94
   0  -7  -7  114.43    9.55
   0   7   8   35.47   11.83
   0  -7  -8   36.44    5.63
   0  -7  -8   35.38    9.19
   0   7   8   42.28   10.24
   0   7   9  163.42   13.54
   0   7   9  150.66   22.12
   0  -7  -9  171.09   12.20
   0   7   9  180.44   21.44
   0   7  10  151.84   20.32
   0  -7 -10  165.44   12.41
   0   7  10  147.72   13.10
   0   7  10  165.30   23.59
   0  -7 -11    8.93    3.59
   0   7  11    6.74    4.82
   0   7  11    9.80    4.22
   0   7  11    6.39    3.32
   0   7  12  226.51   25.87
   0   7  12  223.33   17.26
   0  -7 -12  248.26   16.26
   0   7  12  222.22   28.10
   0   7  13   29.13   11.73
   0   7  13   45.30   11.83
   0   7  13   37.60    7.22
   0  -7 -13   46.57    7.26
   0   7  14   58.16    9.27
   0   7  14   55.68   14.25
   0  -7 -14   67.41    8.95
   0   7  15   77.50   11.30
   0  -7 -15   76.39    9.86
   0   7  15   68.31   15.13
   0  -7 -16    6.35    3.01
   0   7  16    7.72    3.48
   0   7  17   12.72    6.85
   0  -7 -17    6.89    3.34
   0   7  17    4.25    3.09
   0   7  18   17.00    8.72
   0   7  18    9.11    4.11
   0  -7 -18   12.63    4.38
   0   7  19  497.58   44.14
   0  -7 -19  478.27   28.08
   0   7  19  451.81   31.05
   0  -7 -20   -1.88    2.71
   0   7  20    2.66    5.32
   0  -7 -21    9.07    4.06
   0   7  21   -0.28    1.18
   0   7  22    1.32    2.84
   0  -7 -22    5.14    3.85
   0   7  23  396.40   43.07
   0  -7 -23  426.00   29.01
   0  -7 -24  133.42   16.75
   0   7  24  101.83   20.53
   0   7  25  652.38   57.10
   0   7  25  611.33   42.02
   0  -7 -25  645.95   37.65
   0   7  26  157.28   28.02
   0  -7 -26  166.84   19.63
   0   7  26  166.38   21.82
   0  -7 -27  248.01   24.83
   0   7  27  241.80   36.20
   0   7  27  188.87   24.04
   0  -7 -28  121.63   17.86
   0   7  28  111.76   18.99
   0   7  28   64.06   18.44
   0  -7 -29  116.77   17.99
   0   7  29  100.56   24.74
   0   7  29   99.45   17.31
   0   7  30   32.19   10.23
   0   7  30   15.90   10.69
   0   7  31  180.92   33.36
   0   7  31  113.39   18.81
   0   7  32    6.95    3.97
   0   7  32   26.98   10.08
   0   7  33   -0.31    4.01
   0   7  33   -2.58    3.19
   0   7  34    3.07    7.54
   0   7  35  222.95   40.81
   0   7  36   -9.64    8.17
   0   7  37  227.01   42.03
   0   7  38    9.16    8.55
   0   7  39   10.28   10.49
   0   7  40   10.60   14.23
   0   7  41   32.88   18.85
   0   7  42   31.09   16.42
   0   7  43   70.65   25.95
   0   7  44   22.17   25.53
   0   7  45   53.43   22.44
   0   7  46    6.37    3.22
   0   7  47   24.19   15.48
   0   7  48   10.48   14.19
   0   7  49   25.50   17.70
   0   8   0   91.41   13.62
   0   8   1    4.53    3.61
   0   8  -1    9.32    4.03
   0   8  -2  499.76   30.97
   0   8   2  513.12   33.24
   0   8   3   75.31   12.83
   0  -8  -3   61.53    7.54
   0   8  -3   64.87   10.96
   0  -8  -3   52.04   11.07
   0  -8  -4  141.69   18.24
   0   8   4  131.09   17.25
   0  -8  -4  134.12   10.90
   0   8  -4   91.30   13.15
   0   8   5  580.69   43.48
   0   8   5  580.65   37.07
   0  -8  -5  637.22   23.23
   0   8  -5  605.72   33.62
   0   8   6  560.95   42.30
   0   8   6  608.41   38.44
   0  -8  -6  578.43   21.93
   0   8   7   42.73   10.75
   0   8   7   28.47    9.11
   0  -8  -7   51.79    6.63
   0   8   8  100.91   18.79
   0  -8  -8  144.75   11.33
   0   8   8  122.12   17.99
   0   8   9   36.92   12.36
   0   8   9   40.95   10.43
   0  -8  -9   41.18    6.07
   0  -8 -10  287.60   16.63
   0   8  10  254.43   31.22
   0   8  10  310.05   30.09
   0  -8 -11  279.11   16.76
   0   8  11  266.09   28.52
   0   8  11  310.54   34.27
   0   8  11  306.17   20.06
   0  -8 -12   78.23    9.22
   0   8  12   81.47   16.39
   0   8  12  102.47   19.49
   0   8  12   72.16   10.05
   0   8  13  508.08   41.52
   0   8  13  580.87   29.15
   0  -8 -13  542.79   24.93
   0   8  13  559.31   47.07
   0   8  14  228.62   30.40
   0  -8 -14  244.46   17.43
   0   8  14  273.73   30.68
   0   8  14  225.99   19.06
   0   8  15   67.46   10.67
   0  -8 -15   74.73    9.93
   0   8  15   73.59   16.28
   0   8  15  111.30   21.91
   0   8  16   22.38   10.07
   0   8  16   23.06    6.41
   0   8  16   12.92    5.87
   0  -8 -16   19.74    5.20
   0   8  17  118.04   21.48
   0   8  17  101.60   13.82
   0  -8 -17  123.86   13.49
   0  -8 -18  424.07   25.75
   0   8  18  363.01   38.60
   0   8  18  381.37   27.81
   0   8  19   45.55   14.04
   0   8  19   34.93    8.51
   0  -8 -19   35.85    7.76
   0  -8 -20  212.79   19.04
   0   8  20  219.29   30.55
   0  -8 -21   40.70    8.50
   0   8  21   33.64   11.75
   0   8  22   -1.87    5.97
   0  -8 -22   -1.21    0.87
   0   8  23    7.39    7.61
   0  -8 -23   12.27    5.32
   0  -8 -24 1051.75   46.44
   0   8  24 1060.55   73.23
   0  -8 -25   48.30   10.10
   0   8  25   43.53   16.00
   0  -8 -26  438.32   31.42
   0   8  26  413.42   47.39
   0  -8 -27    6.40    4.19
   0   8  27    7.79    4.59
   0  -8 -28  140.08   18.65
   0   8  28  120.18   20.02
   0   8  28   85.08   21.85
   0  -8 -29   10.41    4.64
   0   8  29    4.69    3.57
   0   8  29    7.68    9.34
   0   8  30   12.11    7.56
   0   8  30   16.08    6.83
   0   8  31   32.14   10.89
   0   8  31   22.73   13.34
   0   8  32    1.96    6.75
   0   8  32    9.06    5.97
   0   8  33   51.24   19.34
   0   8  34   28.90   15.95
   0   8  35   13.53   10.56
   0   8  36   37.40   17.34
   0   8  37    0.73    6.76
   0   8  38    5.79    8.74
   0   8  39    4.71   12.03
   0   8  40   -3.79    8.10
   0   8  41    5.59    7.42
   0   8  42  -11.51   13.91
   0   8  43   -1.07    3.98
   0   8  44    1.93    7.16
   0   8  45    8.24    8.87
   0   8  46    5.45   12.46
   0   8  47   17.91   15.21
   0   8  48   47.76   23.93
   0   9   0   -0.15    1.94
   0   9  -1    1.26    1.46
   0   9   1    2.03    2.17
   0   9   2    3.19    2.80
   0   9  -2    0.12    1.34
   0  -9  -2   -0.10    0.76
   0   9  -3   37.35    9.18
   0   9   3   18.81    7.62
   0  -9  -3   31.13    5.84
   0   9  -4   92.38   14.11
   0   9   4   58.57   12.33
   0  -9  -4   82.61    9.03
   0   9   5  173.54   21.46
   0  -9  -5  153.41   12.06
   0   9  -5  149.00   18.06
   0   9   5  197.67   26.82
   0  -9  -6   74.64    8.31
   0   9   6   98.60   16.43
   0   9  -6   99.70   14.37
   0   9   6   87.72   18.19
   0  -9  -7   39.73    6.08
   0   9   7   31.06   12.27
   0   9   7   48.20   11.22
   0   9   8    1.33    3.09
   0   9   8   -0.11    2.42
   0  -9  -8    1.23    1.54
   0  -9  -9   12.89    3.26
   0   9   9   20.82    8.89
   0   9   9    8.28    6.75
   0   9  10   -3.87    1.26
   0  -9 -10   -0.69    1.51
   0  -9 -11   30.48    5.75
   0   9  11   37.15   12.33
   0   9  11   17.54    6.68
   0   9  12  149.43   22.54
   0  -9 -12  131.99   11.99
   0   9  13    2.22    4.98
   0   9  13    0.45    2.73
   0   9  13   11.50    4.18
   0  -9 -13    6.18    2.97
   0   9  14   47.21   14.64
   0  -9 -14   51.96    7.83
   0   9  14   72.96   16.83
   0   9  14   47.04    8.90
   0   9  15   83.57   17.48
   0   9  15   93.07   20.36
   0   9  15   93.40   12.46
   0  -9 -15  109.76   12.06
   0  -9 -16   92.82   11.18
   0   9  16  116.96   14.38
   0   9  16  134.30   25.32
   0   9  16   87.40   17.95
   0   9  17   19.34   10.33
   0   9  17   12.22    7.88
   0  -9 -17   22.35    5.65
   0   9  17    7.84    3.87
   0   9  18   13.54    6.46
   0  -9 -18    5.99    2.79
   0   9  18   12.89    5.11
   0  -9 -19  170.80   16.56
   0   9  19  186.33   29.23
   0   9  19  138.96   17.87
   0  -9 -20  371.54   24.91
   0   9  20  338.49   39.56
   0   9  21  518.18   49.75
   0  -9 -21  569.76   31.59
   0   9  22   92.42   22.21
   0  -9 -22  101.46   13.63
   0   9  23   23.51   10.28
   0  -9 -23   19.17    6.18
   0  -9 -24  114.52   15.53
   0   9  24   94.19   22.61
   0  -9 -25  292.16   24.94
   0   9  25  304.73   41.32
   0   9  26    3.56    7.23
   0  -9 -26   -0.27    2.59
   0  -9 -27  529.60   35.65
   0   9  27  596.20   59.76
   0   9  28   32.68   10.63
   0   9  28   14.07    8.15
   0  -9 -28   40.41    9.99
   0   9  29   84.37   23.22
   0  -9 -29   91.01   15.43
   0   9  29   49.96   13.64
   0   9  30  168.54   33.43
   0   9  30  139.20   21.95
   0   9  31    9.30    8.10
   0   9  31    0.89    2.36
   0   9  32   57.85   18.87
   0   9  33   26.31   14.79
   0   9  34    0.54    5.78
   0   9  35   41.09   17.93
   0   9  36   -1.46    6.65
   0   9  37   40.30   16.47
   0   9  38   22.95   15.20
   0   9  39   30.83   15.52
   0   9  40    9.10   10.05
   0   9  41   48.08   21.71
   0   9  42   27.69   16.00
   0   9  43   14.60   14.33
   0   9  44   -0.48    6.61
   0   9  45   32.30   18.99
   0   9  46   34.43   18.57
   0   9  47   10.38   15.53
   0  10   0  874.65   47.51
   0  10   1    1.25    3.50
   0  10  -1   -0.78    1.58
   0 -10  -2  328.88   19.50
   0  10   2  364.81   31.60
   0  10  -2  307.43   27.63
   0 -10  -3   13.90    4.19
   0  10  -3    8.41    5.01
   0  10   3    7.98    4.10
   0 -10  -4  275.33   17.09
   0  10   4  226.21   25.45
   0  10  -4  228.16   23.21
   0  10   5    5.79    5.39
   0 -10  -5    2.35    0.69
   0  10  -5   13.07    5.96
   0  10   5    4.47    5.61
   0 -10  -6 1512.77   38.43
   0  10   6 1416.38   75.33
   0  10  -6 1537.69   61.82
   0  10   6 1516.30   67.79
   0  10  -7    0.90    2.31
   0  10   7    7.18    4.45
   0  10   7    7.25    6.18
   0 -10  -7    0.99    1.81
   0  10   8  491.66   40.01
   0  10   8  520.32   46.93
   0 -10  -8  512.58   22.76
   0  10   9   48.48   14.25
   0 -10  -9   51.88    7.21
   0  10   9   83.57   17.27
   0  10  10    7.97    5.67
   0 -10 -10    2.63    2.07
   0  10  10    9.30    8.16
   0  10  11   36.25   12.31
   0 -10 -11   30.85    5.58
   0  10  11   49.47   13.04
   0  10  12    3.22    2.22
   0 -10 -12    4.11    2.03
   0  10  13  384.93   38.69
   0 -10 -13  475.23   23.54
   0  10  13  495.65   48.77
   0 -10 -14  263.36   17.94
   0  10  14  257.94   35.25
   0  10  14  336.90   36.68
   0 -10 -15  148.04   13.71
   0  10  15  109.96   21.28
   0  10  15  151.29   16.23
   0  10  16   63.05   16.44
   0  10  16   77.61   12.21
   0 -10 -16   77.01   10.23
   0  10  16   76.91   19.85
   0  10  17    1.49    1.26
   0  10  17    2.06    1.88
   0  10  17   -4.50    7.21
   0 -10 -17    2.90    3.22
   0  10  18   10.64    7.32
   0  10  18   16.63    8.85
   0  10  18   10.20    4.57
   0 -10 -18   10.84    3.82
   0  10  19   67.38   17.05
   0  10  19   49.13   10.33
   0 -10 -19   70.60   10.59
   0 -10 -20   85.17   11.87
   0  10  20   76.73   18.92
   0 -10 -21   76.57   11.18
   0  10  21   58.43   16.54
   0 -10 -22    2.75    1.86
   0  10  22    0.19    1.45
   0 -10 -23   85.67   12.94
   0  10  23   66.01   19.20
   0  10  24   24.25   12.72
   0 -10 -24   10.69    5.39
   0  10  25   25.56   12.69
   0 -10 -25    8.93    4.44
   0 -10 -26  413.43   30.34
   0  10  26  395.15   48.69
   0 -10 -27    3.57    4.46
   0  10  27    3.80    3.74
   0  10  28   -5.10   10.09
   0 -10 -28    1.68    4.67
   0  10  29   -5.55    7.41
   0 -10 -29    7.87    5.46
   0  10  30   -0.37    2.83
   0  10  30   -0.10    1.92
   0  10  31   31.28   16.63
   0  10  32   43.05   17.07
   0  10  33   -4.20    8.44
   0  10  34    7.72   11.12
   0  10  35    9.42    7.47
   0  10  36   40.16   19.10
   0  10  37   -1.33    4.15
   0  10  38   19.19   14.09
   0  10  39  -16.06   14.36
   0  10  40   39.25   20.47
   0  10  41    3.39    6.44
   0  10  42   -6.14   13.01
   0  10  43   -8.91   11.46
   0  10  44  -15.01   17.61
   0  10  45   -4.63    5.41
   0  10  46    4.24    8.24
   0  11   0   -2.08    2.71
   0  11  -1   -0.74    2.08
   0  11   1    1.25    4.22
   0  11  -2   41.76   10.93
   0 -11  -2   33.14    6.61
   0  11   2   37.62   11.03
   0  11  -3    5.61    4.39
   0 -11  -3    8.41    3.56
   0  11   3   11.92    6.05
   0 -11  -4   49.62    7.43
   0  11  -4   53.63   12.34
   0  11   4   39.00   10.80
   0  11   5   26.82    9.05
   0  11  -5   20.69    7.28
   0  11   5   21.03    9.40
   0 -11  -5   16.82    4.26
   0  11   6    5.89    8.12
   0 -11  -6    7.12    2.83
   0  11  -6    1.17    3.61
   0  11   6    5.12    4.70
   0  11   7   16.21    7.65
   0  11   7   21.59    8.53
   0 -11  -7   20.78    4.71
   0  11  -7   15.22    6.70
   0  11  -8    3.89    2.57
   0  11   8   -3.57    5.65
   0  11   8    0.03    3.11
   0 -11  -8    4.20    1.94
   0 -11  -9   65.68    8.16
   0  11  -9   78.21   14.56
   0  11   9   81.09   19.56
   0  11   9   56.80   14.75
   0  11  10   43.85   13.98
   0 -11 -10   33.80    6.04
   0  11  10   41.99   14.32
   0  11  11   30.09   13.51
   0 -11 -11   19.60    4.61
   0  11  11   16.90    6.88
   0 -11 -12  146.37   12.87
   0  11  12  125.70   22.55
   0  11  12  149.36   27.78
   0 -11 -13  108.82   11.29
   0  11  13  109.62   22.16
   0  11  13  127.48   26.06
   0  11  14  138.31   24.15
   0  11  14  136.64   26.90
   0 -11 -14  123.91   12.24
   0  11  15  128.91   24.09
   0  11  15  133.04   27.08
   0 -11 -15  129.85   12.88
   0 -11 -16   83.67   10.66
   0  11  16   82.25   21.05
   0  11  16   93.01   20.60
   0  11  17    2.89    1.55
   0  11  17   -2.65    3.80
   0 -11 -17    2.28    1.37
   0  11  18   12.46    5.16
   0  11  18   11.24    8.71
   0 -11 -18   14.78    4.48
   0  11  18    8.57    6.45
   0  11  19   11.75    9.50
   0  11  19    3.47    3.08
   0 -11 -19    4.39    2.97
   0 -11 -20   -0.49    0.87
   0  11  20   -3.77    5.30
   0  11  21  153.34   28.81
   0 -11 -21  109.45   13.61
   0  11  22   51.48   17.46
   0 -11 -22   36.39    8.31
   0  11  23   -3.48    2.33
   0 -11 -23    1.50    1.44
   0  11  24   80.80   20.33
   0 -11 -24   76.33   12.40
   0 -11 -25   50.24   10.34
   0  11  25   50.46   16.90
   0 -11 -26   11.37    4.80
   0  11  26   13.44   10.51
   0  11  27    8.93   10.25
   0 -11 -27    0.02    1.01
   0  11  28   64.09   20.78
   0 -11 -28   56.60   11.73
   0  11  29  127.37   31.29
   0  11  30    7.24    7.19
   0  11  31   -5.92    7.22
   0  11  32    1.88    3.60
   0  11  33   -8.26    6.87
   0  11  34   14.58   12.19
   0  11  35   22.13   16.43
   0  11  36   20.71   14.94
   0  11  37   93.19   28.45
   0  11  38    6.73    4.36
   0  11  39   14.27   12.24
   0  11  40   67.65   24.71
   0  11  41   -0.55    9.91
   0  11  42   52.84   23.60
   0  11  43   25.13   18.29
   0  11  44   21.58   18.12
   0  11  45   17.69   17.05
   0  12   0  344.28   32.99
   0  12  -1    2.65    5.54
   0 -12  -1    8.40    3.62
   0  12   1   -0.94    3.64
   0  12   2   84.62   16.99
   0 -12  -2   96.17   11.19
   0  12  -2  103.58   18.15
   0  12   3  112.68   19.38
   0 -12  -3  119.16   12.16
   0  12  -3  114.32   18.63
   0  12   4  221.64   27.63
   0 -12  -4  224.93   16.41
   0  12  -4  187.90   24.27
   0  12   5  130.55   25.21
   0 -12  -5  114.29   11.34
   0  12  -5  105.06   17.97
   0  12   5   88.67   17.72
   0 -12  -6 1148.51   35.07
   0  12  -6 1043.45   55.62
   0  12   6 1073.45   62.51
   0  12   6 1011.03   69.27
   0  12   7  528.68   44.39
   0 -12  -7  479.25   22.48
   0  12  -7  484.26   37.35
   0  12   7  512.81   50.52
   0 -12  -8   77.84    9.16
   0  12  -8   83.52   16.09
   0  12   8  101.73   19.35
   0  12   8  105.88   24.18
   0  12  -9   38.31   10.16
   0  12   9   10.67    9.14
   0 -12  -9   49.94    7.33
   0  12   9   15.42    7.37
   0  12  10  346.32   43.43
   0 -12 -10  322.15   18.57
   0  12  10  414.37   41.20
   0  12 -10  355.21   32.72
   0 -12 -11  102.65   10.59
   0  12 -11  139.20   20.50
   0  12  11  123.26   22.88
   0  12  11  133.21   26.76
   0  12  12  116.47   25.50
   0 -12 -12  137.32   12.40
   0  12  12  121.10   22.81
   0  12  13  144.53   29.04
   0  12  13  227.76   32.53
   0 -12 -13  211.08   15.69
   0  12  14   -2.07    8.38
   0  12  14   11.98    7.84
   0 -12 -14   16.12    4.82
   0 -12 -15    6.65    2.84
   0  12  15    5.63    6.44
   0  12  15    3.14    4.22
   0  12  16   99.70   21.89
   0  12  16   76.34   20.82
   0 -12 -16   96.63   11.53
   0 -12 -17    5.29    2.79
   0  12  17   13.24    5.43
   0  12  17    7.96    6.00
   0 -12 -18  105.90   12.63
   0  12  18  129.63   26.81
   0  12  19   14.26   10.36
   0  12  19   22.99   14.63
   0 -12 -19    8.99    3.81
   0 -12 -20   42.86    8.45
   0  12  20   45.72   15.15
   0  12  21   89.99   22.59
   0 -12 -21   69.36   10.93
   0  12  22   14.38   10.62
   0 -12 -22   16.32    6.76
   0 -12 -23   49.62    9.80
   0  12  23   28.91   13.33
   0  12  24   26.31   15.10
   0 -12 -24   11.73    4.66
   0  12  25    7.73    8.16
   0 -12 -25    2.26    3.87
   0  12  26   19.03   12.53
   0 -12 -26    3.35    2.75
   0 -12 -27    6.19    4.25
   0  12  27    6.06    6.81
   0  12  28   10.56    6.47
   0  12  29   -2.00    8.08
   0  12  30    4.65    8.85
   0  12  31   14.00   11.00
   0  12  32   11.04    7.49
   0  12  33    7.20    7.18
   0  12  34    5.25    5.05
   0  12  35   -1.35    4.43
   0  12  36   31.05   19.37
   0  12  37    2.77    7.89
   0  12  38   19.76   17.06
   0  12  39   23.25   10.04
   0  12  40   51.10   21.87
   0  12  41   18.48   14.71
   0  12  42   30.06   19.62
   0  12  43   -3.83    6.50
   0 -13   0    0.16    1.83
   0  13   0    2.78    5.78
   0 -13  -1    8.02    4.78
   0  13  -1    2.56    1.66
   0  13   1    4.00    4.86
   0  13  -2   14.81    8.06
   0  13   2   12.70    6.79
   0 -13  -2   12.85    4.70
   0  13  -3   10.51    7.67
   0 -13  -3    5.12    2.86
   0  13   3    2.75    3.78
   0 -13  -4  148.09   13.60
   0  13   4  155.11   24.52
   0  13  -4  136.95   21.23
   0  13   5    4.50    5.75
   0  13   5   -2.39    4.85
   0  13  -5    4.78    3.71
   0 -13  -5    4.30    2.17
   0  13   6   13.28    8.62
   0  13  -6   16.17    6.80
   0  13   6   14.63    6.72
   0 -13  -6   22.22    5.07
   0  13  -7    3.62    3.17
   0  13   7    3.34    6.56
   0  13   7    3.47    5.02
   0 -13  -7    1.15    1.50
   0  13   8   35.31   11.49
   0 -13  -8   64.83    8.45
   0  13  -8   62.02   13.66
   0  13   8   47.04   15.60
   0 -13  -9    8.71    3.49
   0  13   9   -3.61    2.03
   0  13  -9   14.00    7.15
   0  13   9   11.56    7.82
   0  13 -10   11.96    7.63
   0 -13 -10    9.26    3.46
   0  13  10    0.86    3.71
   0  13  10   14.70   11.94
   0 -13 -11   90.35    9.85
   0  13  11   89.57   22.58
   0  13 -11   81.02   16.22
   0  13  11   66.42   17.09
   0  13  12  106.79   25.09
   0  13 -12   59.81   13.81
   0  13  12   77.84   19.57
   0 -13 -12   60.51    8.27
   0 -13 -13    4.03    2.21
   0  13  13    8.28    9.57
   0  13 -13   -1.47    2.54
   0  13  13    8.12    6.49
   0  13  14    8.96    8.83
   0 -13 -14    1.18    0.48
   0  13  14    9.99   10.41
   0 -13 -15    3.98    2.85
   0  13  15    2.53    5.57
   0  13  15    5.16    7.13
   0  13  16   -7.50    9.21
   0  13  16   -1.39    3.99
   0 -13 -16    2.97    2.18
   0 -13 -17   53.16    8.52
   0  13  17   50.85   16.26
   0  13  17   41.09   16.95
   0 -13 -18   54.79    8.92
   0  13  18   53.94   17.18
   0  13  19   21.71   10.97
   0 -13 -19   22.56    6.05
   0  13  19    8.98   10.70
   0 -13 -20   18.63    5.77
   0  13  20   15.20   10.01
   0  13  20   11.96    8.76
   0 -13 -21   -0.88    2.17
   0  13  21   -4.50    8.48
   0 -13 -22    4.06    3.62
   0  13  22   -0.97    3.24
   0  13  23   40.77   16.05
   0 -13 -23   38.83    8.74
   0  13  24   16.37   10.66
   0 -13 -24   36.19    9.03
   0  13  25   28.38   14.11
   0 -13 -25   30.78    8.44
   0  13  26    4.53    9.87
   0 -13 -26    0.41    2.50
   0  13  27   -4.26    7.74
   0  13  28   -1.71    4.04
   0  13  29   18.40   13.77
   0  13  30    4.17    9.01
   0  13  31   -2.80    7.31
   0  13  32    9.87    9.62
   0  13  33   32.28   17.03
   0  13  34   15.31   13.52
   0  13  35    4.56    7.37
   0  13  36   -3.33    5.84
   0  13  37  126.20   34.51
   0  13  38    5.02    7.99
   0  13  39   11.25   12.18
   0  13  40   21.49   17.40
   0  13  41   -5.39    9.80
   0  13  42   18.06   14.59
   0  14   0  504.77   43.77
   0 -14   0  564.82   31.06
   0  14  -1   58.16   14.30
   0  14   1   59.14   15.50
   0 -14  -1   59.24    9.68
   0  14   2  399.95   39.34
   0  14  -2  349.09   35.62
   0 -14  -2  365.42   23.31
   0  14   3   39.86   12.39
   0  14  -3   47.61   13.62
   0 -14  -3   69.22    9.70
   0  14  -4   87.92   17.86
   0  14   4   65.60   20.26
   0 -14  -4   76.42    9.88
   0  14   4   78.10   18.29
   0  14  -5   69.78   15.53
   0 -14  -5   76.07    9.41
   0  14   5   93.48   20.42
   0  14   5   58.28   17.74
   0 -14  -6  146.11   12.80
   0  14   6  163.98   31.33
   0  14   6  116.02   22.26
   0  14  -6  143.37   22.58
   0  14   7  135.51   28.42
   0  14  -7  193.48   26.79
   0  14   7  208.57   30.70
   0 -14  -7  177.67   14.24
   0  14  -8   13.57    7.07
   0 -14  -8   28.42    5.72
   0  14   8   37.55   13.29
   0  14   8   32.80   13.27
   0  14   9    8.02    5.02
   0  14   9   13.44    7.10
   0 -14  -9   24.69    5.09
   0  14  -9   18.78    8.16
   0  14  10   71.75   18.81
   0  14 -10   70.39   16.04
   0 -14 -10   67.62    8.52
   0  14  10   45.57   17.92
   0  14 -11    3.61    4.94
   0 -14 -11   -0.38    0.82
   0  14  11   -2.24    6.30
   0  14  11    7.79   11.33
   0  14 -12   78.17   16.83
   0  14  12   84.31   21.03
   0  14  12  106.03   26.00
   0 -14 -12   85.67    9.43
   0 -14 -13   12.26    3.90
   0  14  13   17.28   10.10
   0  14 -13    5.90    4.35
   0  14  13   21.78   13.79
   0  14  14    7.87    7.03
   0  14 -14   12.11    7.79
   0  14  14   17.72   10.15
   0 -14 -14    9.85    3.51
   0  14  15   51.45   17.94
   0 -14 -15   42.90    7.19
   0  14  15   72.04   22.97
   0  14 -15   30.39   10.93
   0  14  16   66.93   19.83
   0  14  16   68.66   23.51
   0 -14 -16   76.19    9.91
   0  14  17    9.71    8.99
   0 -14 -17   13.56    4.48
   0  14  17   23.50   15.95
   0  14  18   76.21   23.36
   0  14  18  107.42   25.43
   0  14  19    3.13    5.54
   0  14  19    3.41    4.86
   0  14  20   46.56   19.46
   0  14  20   81.98   22.08
   0  14  21    3.95    9.62
   0  14  22   24.76   12.86
   0  14  23   15.61   12.14
   0  14  24    7.40    7.21
   0  14  25    4.11    9.52
   0  14  26    6.41   11.28
   0  14  27    3.58    8.43
   0  14  28    0.94    2.40
   0  14  29   -3.83    6.44
   0  14  30   71.85   24.51
   0  14  31   -5.89    7.58
   0  14  32   25.28   16.66
   0  14  33   47.34   21.89
   0  14  34   20.02   12.53
   0  14  35   15.68   13.13
   0  14  36    3.56    6.17
   0  14  37   30.24   19.40
   0  14  38   -1.77    9.77
   0  14  39    8.54   11.97
   0  14  40  -11.73   12.49
   0  15   0    1.44    4.34
   0 -15   0    0.91    1.55
   0 -15  -1   12.51    4.29
   0 -15   1   18.04    6.03
   0  15   1   23.44   10.55
   0  15  -1   10.59    5.35
   0  15  -2  135.50   23.14
   0 -15  -2  114.65   12.81
   0  15   2  164.43   26.77
   0  15  -3   65.07   16.34
   0 -15  -3   85.07   10.77
   0  15   3   68.50   17.24
   0 -15  -4    3.08    2.38
   0  15  -4    2.19    4.80
   0  15   4    6.30    9.49
   0  15   4   -4.37    4.72
   0  15   5   81.57   23.32
   0  15  -5   61.37   15.48
   0 -15  -5   77.20    9.55
   0  15   5   52.20   15.30
   0  15  -6    1.90    3.14
   0  15   6    0.09    5.33
   0  15   6    6.54    8.99
   0 -15  -6   -0.65    0.62
   0  15  -7    8.65    4.59
   0  15   7   12.32    8.64
   0  15   7    2.79    3.06
   0  15  -8   32.11   10.89
   0  15   8   55.23   19.59
   0  15   8   34.84   12.59
   0  15   9    9.03   11.08
   0  15  -9   -3.94    4.27
   0  15   9    6.79    7.18
   0  15  10    6.42    5.11
   0  15 -10    6.53    6.58
   0  15  11   38.99   14.52
   0  15 -11   54.96   14.19
   0  15 -12   14.12    8.25
   0  15  12   -1.44    2.99
   0  15  12   28.80   14.96
   0  15  13   47.74   19.24
   0  15  13   49.00   17.11
   0  15 -13   37.40   12.99
   0  15  14   25.46   15.51
   0  15 -14   12.24    9.57
   0  15  14   19.89   10.91
   0  15 -15    9.53    7.09
   0  15  15   -0.68    5.44
   0  15  15    1.39    7.15
   0  15  16   17.91   12.21
   0  15 -16   20.90    8.37
   0  15  16   18.76   12.55
   0  15  17   25.60   10.98
   0  15  17   28.46   13.07
   0  15 -17   11.35    7.81
   0  15  18    2.41    3.80
   0  15 -18    1.32    3.16
   0  15  18    7.49    5.57
   0  15  19   77.81   23.60
   0  15  19   25.80   12.68
   0  15  20   11.36   10.60
   0  15  20   15.67    9.26
   0  15  21   -0.50    3.39
   0  15  21    6.62    7.15
   0  15  22    4.95    3.27
   0  15  23    6.87    9.19
   0  15  24   11.49   11.35
   0  15  25    5.45   11.05
   0  15  26    7.33   11.02
   0  15  27    4.36   11.86
   0  15  28   15.46   11.21
   0  15  29   10.46   12.77
   0  15  30   -2.93    7.45
   0  15  31   23.97   15.28
   0  15  32    5.08    2.29
   0  15  33   12.07    9.03
   0  15  34    7.48    7.67
   0  15  35    4.71    8.80
   0  15  36    0.09    6.25
   0  15  37  -15.19   15.74
   0  15  38   -1.94    4.11
   0  16   0    0.49    1.74
   0  16  -1    6.89    5.85
   0  16   1    0.62    4.11
   0  16   2  205.69   30.65
   0  16  -2  152.60   25.76
   0  16   3  164.65   33.83
   0  16   3  176.80   28.64
   0  16  -3  156.34   25.82
   0  16  -4   22.67    9.21
   0  16   4   38.36   17.15
   0  16   4   40.50   14.23
   0  16  -5   33.79   12.47
   0  16   5   31.33   13.20
   0  16   5   27.52   15.48
   0  16   6  111.47   23.60
   0  16   6  128.39   31.01
   0  16  -6  141.31   24.03
   0  16   7   89.67   25.19
   0  16  -7   59.08   15.55
   0  16   7   81.10   20.78
   0  16  -8    6.46    7.27
   0  16   8    4.49    5.42
   0  16   8    2.14    4.82
   0  16  -9    4.48    6.33
   0  16   9    3.65    4.30
   0  16   9   16.36    9.15
   0  16  10   12.25    8.91
   0  16  10    6.76    8.74
   0  16 -10   15.32   10.18
   0  16 -11   12.51    7.80
   0  16  11   27.76   13.68
   0  16  11   11.07    9.58
   0  16 -12  120.63   22.43
   0  16  12  158.10   30.69
   0  16  13   11.56    6.56
   0  16 -13   65.11   16.34
   0  16  13   50.04   19.59
   0  16  14   57.42   19.81
   0  16 -14   77.87   17.81
   0  16  14   59.50   21.53
   0  16  15    3.98    9.68
   0  16  15   15.42   12.30
   0  16 -15    8.49    6.05
   0  16 -16    7.02    5.64
   0  16  16    2.96    4.60
   0  16  16    7.91    5.96
   0  16  17    6.56    6.66
   0  16  17   14.99   11.53
   0  16 -17    4.39    2.78
   0  16  18   28.13   15.48
   0  16  18   30.79   16.16
   0  16 -18   10.56    6.91
   0  16  19   -6.33    9.15
   0  16 -19   -7.07    7.43
   0  16  19   -4.36    5.93
   0  16 -20    5.43    5.08
   0  16  20   11.55   12.18
   0  16  20    9.26   10.43
   0  16 -21   -0.44    3.15
   0  16  21   -2.58    6.65
   0  16  21    1.13    2.14
   0  16  22    9.32    8.12
   0  16  23    9.01   11.59
   0  16  24   -6.96    5.64
   0  16  25    6.05    6.62
   0  16  26   87.29   25.59
   0  16  27   63.89   24.99
   0  16  28    9.64    5.48
   0  16  29   -7.75   11.13
   0  16  30   68.44   24.13
   0  16  31    4.10    7.71
   0  16  32    0.17    4.53
   0  16  33    8.05    7.13
   0  16  34   24.34   15.89
   0  16  35    0.09    6.56
   0  16  36    8.42   12.27
   0  17   0    1.50    1.77
   0  17   1   -3.13    5.72
   0  17  -1    3.01    5.13
   0  17  -2   10.53    8.21
   0  17   2    4.24    5.02
   0  17   2    6.76    5.67
   0  17   3   13.61    5.33
   0  17   3    6.94    9.24
   0  17  -3   13.19    7.59
   0  17   4    2.01    3.72
   0  17  -4    7.71    8.26
   0  17   4    5.81    6.45
   0  17  -5    1.29    2.08
   0  17   5    3.70    3.06
   0  17   6   17.09   12.56
   0  17  -6   30.84   13.18
   0  17   6   52.27   17.87
   0  17  -7    7.97    7.67
   0  17   7    9.75    6.74
   0  17   7    5.81    6.74
   0  17   8    3.04    4.93
   0  17   8    4.47    3.81
   0  17  -8   12.32    9.97
   0  17   9    3.22    2.62
   0  17  -9   13.92    8.98
   0  17   9    2.80    7.45
   0  17 -10    4.31    6.90
   0  17  10   -2.61    6.72
   0  17 -11    1.66    5.61
   0  17  11   12.45   10.09
   0  17  11   -1.07    5.27
   0  17 -12   23.11    9.74
   0  17  12   13.07    9.71
   0  17  12   32.72   16.78
   0  17  13   22.96   15.48
   0  17 -13   24.98   10.61
   0  17  13   19.12   11.80
   0  17  14    3.02    8.81
   0  17 -14   10.02    9.32
   0  17  14   -7.19   10.96
   0  17 -15   13.46    9.55
   0  17  15   16.94   13.84
   0  17  15   19.16   13.08
   0  17  16   -2.09    8.13
   0  17 -16   13.08    9.98
   0  17  16    4.92    6.17
   0  17  17   23.39   13.87
   0  17  17    6.57    7.54
   0  17 -17    5.28    6.85
   0  17  18   -1.63    3.29
   0  17 -18   11.65    9.38
   0  17  18   17.02   11.90
   0  17  19   -2.57   10.53
   0  17 -19   14.91    8.48
   0  17  19    9.34    8.87
   0  17  20   -3.87    7.10
   0  17 -20    6.21    9.63
   0  17  20   16.50   10.41
   0  17  21    7.13    3.58
   0  17  21   -5.33    4.89
   0  17 -21    9.24   10.31
   0  17 -22   47.50   15.81
   0  17  22   51.59   21.43
   0  17 -23    7.26    8.23
   0  17  23    5.97    5.45
   0  17  24    2.20    6.81
   0  17  25   16.32   12.67
   0  17  26   35.34   19.17
   0  17  27   22.59   17.08
   0  17  28    8.46   13.12
   0  17  29  150.08   37.85
   0  17  30    3.84    7.45
   0  17  31   86.11   28.64
   0  17  32    6.12    8.38
   0  17  33   -2.06    3.51
   0  17  34  121.90   34.90
   0  18   0   22.58   10.06
   0  18  -1   18.23    7.10
   0  18   1   17.19    8.77
   0  18   2   66.61   22.26
   0  18   2   65.45   18.12
   0  18  -2   67.95   18.65
   0  18   3    0.25    3.03
   0  18  -3    4.10    4.35
   0  18   4    3.71    7.85
   0  18   4    2.63    6.62
   0  18  -4    7.37    7.12
   0  18  -5   -1.09    2.53
   0  18   5  -10.59    8.42
   0  18   5    5.00    8.97
   0  18   6   52.24   21.72
   0  18  -6   43.78   15.47
   0  18   6   38.08   17.76
   0  18   7   29.83   12.28
   0  18   7   23.37   14.93
   0  18  -7   29.38   12.58
   0  18   8   66.16   25.21
   0  18   8   30.11   13.28
   0  18  -8   35.14   12.87
   0  18   9    8.87    9.03
   0  18  -9    4.19    6.55
   0  18   9   -0.33    4.23
   0  18 -10   11.57    7.98
   0  18  10   -0.81    2.33
   0  18  10   22.66   14.41
   0  18 -11   18.19    9.64
   0  18  11   12.52   10.05
   0  18  11   33.80   18.36
   0  18  12   32.68   17.03
   0  18 -12    9.68    6.25
   0  18  12   52.15   22.07
   0  18 -13   11.40   10.44
   0  18  13    6.01    6.25
   0  18  13    4.51    3.82
   0  18  14  164.52   34.83
   0  18 -14  190.32   30.82
   0  18  14  157.68   37.80
   0  18 -15   30.23   12.17
   0  18  15    9.76    7.79
   0  18  15   14.74   11.78
   0  18  16   -5.78   10.64
   0  18  16    8.85    7.73
   0  18 -16   10.25    3.96
   0  18  17   11.77   13.57
   0  18  17   18.06   11.34
   0  18 -17   30.26   11.22
   0  18 -18   77.08   20.14
   0  18  18   48.42   23.97
   0  18  18   92.16   28.00
   0  18 -19   -1.24    4.49
   0  18  19   36.12   19.12
   0  18  19   22.46   15.12
   0  18  20   78.53   25.87
   0  18  20   55.11   20.30
   0  18  21   25.82   17.48
   0  18  21   16.23   10.84
   0  18  22  -10.33   10.60
   0  18  23    9.97    5.92
   0  18  24   58.62   22.32
   0  18  25    7.94    3.93
   0  18  26   11.91   11.51
   0  18  27  131.42   35.39
   0  18  28   -4.65    4.94
   0  18  29    9.85   14.41
   0  18  30   68.74   26.06
   0  18  31   33.70   17.94
   0  19   0   -1.54    2.54
   0  19   1    2.30    5.09
   0  19   1   -2.76    4.50
   0  19  -1    0.30    4.65
   0  19  -2    0.40    1.76
   0  19   2   10.04   10.12
   0  19   2   -0.43    6.44
   0  19  -3    9.75    9.17
   0  19   3    2.76   10.24
   0  19   3   -0.33    6.01
   0  19   4   12.16    9.22
   0  19  -4    5.98    5.57
   0  19   4   -1.88    6.31
   0  19   5    1.41    4.25
   0  19   5    0.86    6.34
   0  19  -6   -5.00    4.75
   0  19   6   10.02   10.48
   0  19   6   -1.55    8.96
   0  19  -7    6.94    9.06
   0  19   7   -4.87    7.07
   0  19   7    3.48    3.30
   0  19  -8    2.43    3.74
   0  19   8    6.19    6.48
   0  19   9  -16.01   14.91
   0  19   9   -0.73    4.31
   0  19  -9   -1.76    5.76
   0  19  10   14.19   15.20
   0  19  10   -0.31    2.98
   0  19 -10    4.52    4.27
   0  19 -11   -4.25    4.40
   0  19  11    9.50    9.45
   0  19  11    1.07    3.91
   0  19 -12   12.46    8.25
   0  19  12   53.82   21.91
   0  19  12   32.43   16.52
   0  19 -13   61.59   17.44
   0  19  13   34.07   16.57
   0  19  13   57.08   20.90
   0  19  14    2.66    8.78
   0  19  14    7.22   10.69
   0  19 -14    2.82    4.28
   0  19  15   32.60   16.91
   0  19  15   35.82   16.87
   0  19  16   11.61   14.26
   0  19  16   -0.07    4.00
   0  19  17   39.35   18.96
   0  19  17   55.65   23.42
   0  19  18   87.45   27.77
   0  19  18   56.64   23.36
   0  19  19   58.44   23.76
   0  19  19   37.09   16.24
   0  19  20    8.56   13.72
   0  19  20    7.91   11.64
   0  19  21   43.12   19.31
   0  19  21   38.13   20.23
   0  19  22   17.61   16.05
   0  19  23   13.78   14.94
   0  19  24  109.28   30.46
   0  19  25   86.06   26.98
   0  19  26   10.66   11.81
   0  19  27   60.10   23.13
   0  19  28   22.60   14.18
   0  20   0    7.41   10.45
   0  20   0   -2.33    3.30
   0  20  -1    2.02    3.88
   0  20  -1    6.43   11.31
   0  20   1    9.61   13.20
   0  20   1    8.22    7.51
   0  20   2   44.34   21.77
   0  20   2   53.05   17.94
   0  20  -2   34.47   15.74
   0  20  -3    1.27    3.61
   0  20   3   -0.83    6.11
   0  20   4    7.47   15.90
   0  20   4   -0.89    4.51
   0  20  -4   23.25   15.00
   0  20  -5    6.62    7.28
   0  20   5   -6.77    7.97
   0  20  -6    0.21    4.36
   0  20   6   17.99   20.37
   0  20   6   -0.91    6.33
   0  20   7   11.98   15.97
   0  20   7   -0.06    5.57
   0  20  -7   14.21    9.20
   0  20  -8    2.78    4.95
   0  20   8   16.70   13.73
   0  20  -9    2.46    6.25
   0  20   9    0.64    6.28
   0  20   9    6.90   15.39
   0  20  10   23.97   16.28
   0  20  10    5.22    4.50
   0  20  11   33.23   17.80
   0  20  11   24.62   18.37
   0  20  12   10.82   12.41
   0  20  12   10.63   10.80
   0  20  13   28.21   16.71
   0  20  13   37.46   19.31
   0  20  14   62.53   22.46
   0  20  14   41.13   19.65
   0  20  15   25.21   14.43
   0  20  15   40.37   17.55
   0  20  16   19.96   12.59
   0  20  16    0.59    5.20
   0  20  17   13.61   12.41
   0  20  17   30.48   19.06
   0  20  18   19.63   13.48
   0  20  18   37.23   20.81
   0  20  19   24.27   12.59
   0  20  19   11.30   13.31
   0  20  20   -0.08    4.15
   0  20  20   -2.59    6.51
   0  20  21   23.42   14.59
   0  20  21   43.21   22.26
   0  20  22    0.67    9.63
   0  20  23   35.18   21.26
   0  20  24   44.17   23.61
   0  20  25    9.67   12.24
   0  21   0   -5.81    8.86
   0  21   0    8.88    8.41
   0  21   1   10.50    8.19
   0  21   1    9.47    9.11
   0  21  -1   16.00   16.70
   0  21  -1   20.49   11.20
   0  21   2   15.97   14.15
   0  21  -2   -6.89    6.09
   0  21  -2    3.16    5.72
   0  21   2    6.46    7.61
   0  21  -3   11.81   10.47
   0  21   3    6.54   14.59
   0  21   3    2.92    5.79
   0  21  -4    6.76    8.28
   0  21   4   -2.51    5.33
   0  21   4    4.92   11.07
   0  21   5    6.56   10.84
   0  21   5   -2.18    4.17
   0  21   6   -1.04    6.99
   0  21   6   11.46   15.41
   0  21   7   -6.34    8.60
   0  21   7    6.23    9.87
   0  21   8  -11.74   16.08
   0  21   8    9.48    8.42
   0  21   9   -0.31   10.98
   0  21   9  -12.46   13.16
   0  21  10    9.21    9.81
   0  21  10   -2.80   12.14
   0  21  11    9.14   11.43
   0  21  11    2.59    3.74
   0  21  12    9.99   14.27
   0  21  12    7.33    9.44
   0  21  13    1.90    7.83
   0  21  13    0.21    6.78
   0  21  14  -18.34   19.20
   0  21  14    7.33    9.18
   0  21  15  -10.96   13.75
   0  21  15   12.49   11.98
   0  21  16   -8.10    9.70
   0  21  16   -3.43    7.99
   0  21  17    2.49    4.34
   0  21  17   -2.26    9.88
   0  21  18   26.90   14.06
   0  21  19   23.67   17.98
   0  21  20    3.39    5.37
   0  21  21  -11.01   14.43
   0  21  22   -2.66    6.32
   0  22   0   12.06    9.45
   0  22  -1   -7.68    9.13
   0  22   1    7.19    8.70
   0  22  -2   10.74    8.33
   0  22   2    1.95    8.88
   0  22   3  -11.65    9.06
   0  22  -3  -10.04   14.20
   0  22   3   -1.08    9.78
   0  22   4    2.08    6.83
   0  22   4    0.87   13.48
   0  22   5    6.48    3.69
   0  22   5   29.87   18.78
   0  22   6   32.41   22.19
   0  22   6   61.60   22.85
   0  22   7    9.12    7.02
   0  22   7  -17.47   16.87
   0  22   8    5.06    7.91
   0  22   9   -0.65    9.26
   0  22  10    9.33    8.10
   0  22  11    3.87   11.60
   0  22  12    9.26   10.58
   0  22  13   27.72   15.85
   0  22  14   10.78    7.78
   0  22  15   -0.57    8.41
   0  22  16    6.48   13.04
   0  22  17   15.59   12.43
  -1   0   1   11.21    2.86
   1   0  -1    0.22    0.60
   1   0   2    0.21    0.58
   1   0  -2    0.07    0.51
   1   0  -3    0.28    0.85
   1   0   3    0.00    0.29
  -1   0   3    0.14    1.29
  -1   0  -3    0.37    0.62
   1   0   4   24.47    3.72
  -1   0   4  380.01   16.87
  -1   0  -4    0.36    0.42
  -1   0   4   -0.03    1.87
   1   0  -4  434.83   21.27
   1   0  -4   -0.06    0.31
  -1   0   5  117.71    9.59
  -1   0   5    2.11    2.15
   1   0  -5   -0.31    0.40
   1   0   5   76.90    6.94
   1   0  -5  124.31   12.02
  -1   0   5   26.99    5.77
  -1   0  -5   58.25    6.10
  -1   0  -6   34.34    5.11
   1   0  -6   31.53    6.24
  -1   0   6   43.01    7.48
  -1   0   6   28.60    5.07
   1   0  -6   30.46    7.48
  -1   0   6   20.27    5.48
   1   0   6   33.65    4.96
   1   0   7    2.78    1.86
  -1   0   7    3.03    2.45
  -1   0   7    1.92    2.07
   1   0  -7    2.28    1.57
  -1   0   7    3.21    1.77
   1   0  -7    5.58    2.04
   1   0  -7   -0.73    2.06
  -1   0  -7    3.60    2.29
  -1   0   8 2341.61   60.78
  -1   0   8 2159.36   63.45
   1   0  -8 2241.64   59.54
   1   0   8 2223.93   47.57
   1   0  -8 2191.92   45.63
  -1   0  -8 2263.70   47.16
   1   0   9  260.98   17.45
  -1   0   9  245.89   16.71
  -1   0   9  225.90   20.91
  -1   0  -9  245.81   16.47
  -1   0   9  260.02   20.95
   1   0  -9  233.30   20.09
   1   0  -9  247.65   16.03
  -1   0  10 2463.20   67.91
  -1   0  10 2539.46   56.18
  -1   0  10 2495.63   71.46
   1   0 -10 2424.99   52.04
  -1   0 -10 2584.71   57.01
   1   0  10 2476.33   57.47
   1   0 -10 2527.99   69.39
  -1   0  11  140.67   16.92
   1   0 -11  133.32   16.69
  -1   0  11  164.36   14.54
  -1   0  11  134.77   17.18
   1   0  11  165.69   15.86
   1   0 -11  154.33   13.69
  -1   0 -11  149.20   14.58
   1   0 -11  144.56   18.55
   1   0 -12    7.12    4.42
  -1   0  12   11.04    4.49
   1   0 -12    9.55    5.46
  -1   0  12    7.88    5.29
   1   0  12    4.70    2.70
  -1   0 -12    7.71    4.10
  -1   0  12    8.28    4.58
   1   0 -12    7.49    3.60
   1   0 -13  371.99   22.53
   1   0 -13  411.29   31.26
   1   0 -13  381.61   31.74
  -1   0  13  378.02   29.96
  -1   0 -13  436.13   27.13
  -1   0  13  368.20   23.71
   1   0  13  397.76   26.47
  -1   0  13  342.89   28.15
  -1   0  14  264.76   25.63
   1   0 -14  313.55   29.33
   1   0 -14  249.78   25.24
  -1   0  14  253.09   20.09
  -1   0 -14  272.71   22.68
   1   0  14  262.16   22.75
  -1   0  14  223.62   23.61
   1   0 -14  253.37   19.56
   1   0 -15  271.87   28.01
  -1   0  15  261.07   26.32
  -1   0 -15  265.42   23.28
   1   0 -15  259.62   20.22
   1   0 -15  279.07   27.05
  -1   0  15  246.36   20.33
  -1   0  15  254.11   25.90
   1   0  15  207.76   21.00
   1   0  16  329.66   23.45
   1   0 -16  263.35   27.23
   1   0 -16  315.26   22.88
  -1   0  16  333.50   30.29
   1   0  16  297.69   26.06
   1   0 -16  298.49   30.37
  -1   0 -16  283.75   24.96
  -1   0  16  291.68   22.70
  -1   0  16  286.94   28.96
   1   0  17   53.94    9.56
   1   0  17   59.97   12.24
  -1   0  17   63.98   14.50
   1   0 -17   37.47    8.30
   1   0 -17   50.71   12.85
  -1   0 -17   51.80   10.82
  -1   0  17   44.72   11.36
   1   0  18   97.88   16.20
  -1   0 -18  104.23   16.17
  -1   0  18  111.25   18.29
   1   0 -18  132.75   15.88
   1   0 -18  120.29   20.10
  -1   0 -18  124.80   14.76
  -1   0  18  117.43   19.83
  -1   0  19    1.16    2.45
  -1   0 -19   -0.02    1.17
  -1   0 -19    2.19    3.38
   1   0 -19    1.70    2.02
   1   0  19    6.28    5.87
   1   0 -19    2.49    5.17
  -1   0 -20    2.53    3.46
  -1   0  20    1.87    4.69
   1   0 -20   -1.54    3.30
   1   0  20   -0.90    1.32
   1   0 -20    1.51    2.35
  -1   0  21   -1.59    5.88
  -1   0 -21    5.37    4.42
   1   0 -21    0.95    3.31
   1   0 -21    4.80    1.69
   1   0  21    8.48    1.37
   1   0 -22   19.62    6.99
   1   0  22   19.45    8.07
  -1   0 -22   13.78    5.25
  -1   0  22   22.78    9.20
   1   0 -22   27.54   11.30
   1   0 -23  150.19   18.39
  -1   0 -23  136.05   17.65
   1   0  23  160.03   24.07
  -1   0  23  151.71   24.78
  -1   0  24   37.19   12.99
   1   0 -24   20.64    7.29
   1   0  24   28.01   10.72
  -1   0 -24   17.49    6.88
  -1   0  25   76.13   18.47
   1   0 -25   72.99   13.44
   1   0  25   72.67   17.35
  -1   0 -25   64.43   12.60
   1   0  26   39.24   12.42
  -1   0 -26   45.43   11.74
  -1   0  26   61.53   16.48
   1   0 -26   42.53   10.41
   1   0 -27    5.25    6.42
   1   0  27   13.29    8.19
  -1   0  27   -1.24    4.67
  -1   0 -27    3.01    3.60
  -1   0  28   -3.80    6.44
  -1   0 -28   -0.57    3.35
   1   0 -28    6.75    3.94
   1   0  28   -1.08    1.06
   1   0  29    3.91    5.52
   1   0 -29   -0.20    3.15
  -1   0 -29   -1.71    3.89
  -1   0  29   -2.41    9.03
  -1   0 -30    0.20    1.10
  -1   0  30    2.36    4.78
   1   0 -30    2.91    5.23
   1   0  31   55.98   16.15
   1   0 -31   41.90   12.13
  -1   0  31   50.45   18.01
  -1   0 -31   28.05   10.29
   1   0  32   38.46   12.36
  -1   0 -32   65.88   15.76
  -1   0  32   50.41   17.48
  -1   0  33    7.62    5.86
   1   0  33   17.37    9.42
  -1   0  34  396.67   50.16
   1   0  34  427.28   49.98
  -1   0  35   37.58   16.85
   1   0  35   12.84   11.08
   1   0  36   70.76   21.30
  -1   0  36   61.44   20.86
  -1   0  37   15.21   11.93
   1   0  37   17.83   11.13
   1   0  38   34.86   14.57
  -1   0  38   33.96   17.16
  -1   0  39    0.56    2.94
   1   0  39   16.56   11.07
  -1   0  40    2.47    5.29
   1   0  40   18.33   14.64
  -1   0  41   -9.72   13.03
   1   0  41    2.73    5.69
  -1   0  42   -9.35   10.84
   1   0  42    0.28    7.45
  -1   0  43    9.02   12.15
   1   0  43    5.99    6.92
  -1   0  44   -1.33    7.23
   1   0  44    7.03    9.44
   1   0  45  124.75   31.88
  -1   0  45   92.06   28.16
   1   0  46   27.63   16.11
  -1   0  46    8.15    5.03
  -1   0  47   55.68   22.58
   1   0  47   46.39   21.95
  -1   0  48   15.40   11.90
   1   0  48   -8.08   10.01
  -1   0  49   64.03   27.17
   1   0  49   79.70   26.95
   1   0  50   -2.29    5.72
   1   0  51   12.77   13.62
   1   0  52   10.93    7.91
   1   0  53  -13.46   15.43
   1   0  54    5.25   13.00
   1  -1  53   25.18   16.64
  -1   1  52   16.63   15.83
   1  -1  52    6.92    7.75
   1  -1  51   17.17   11.07
  -1   1  51   23.55   19.37
  -1   1  50    7.64   11.60
   1  -1  50   -0.09    9.09
  -1   1  49   27.69   21.27
   1  -1  49   -2.93    6.79
   1  -1  48   74.75   27.80
  -1   1  48   18.35   12.32
  -1   1  47   31.56   24.22
   1  -1  47   20.88   15.11
   1  -1  46   30.00   15.47
  -1   1  46   21.00   15.53
  -1   1  45   -0.17    3.55
   1  -1  45   20.50   13.68
  -1   1  44    4.74    8.90
   1  -1  44    5.77    3.02
  -1   1  43   17.93   12.87
   1  -1  43   16.57   12.37
   1  -1  42   10.38    8.60
  -1   1  42   33.25   17.85
  -1   1  41   85.04   27.83
   1  -1  41   39.88   17.49
   1  -1  40   30.16   15.64
  -1   1  40   24.88   14.72
  -1   1  39   42.18   20.07
   1  -1  39   24.99   12.68
   1  -1  38   16.07   13.42
  -1   1  38   13.53   10.21
  -1   1  37  119.45   28.35
   1  -1  37   92.17   24.33
   1  -1  36   16.40   10.46
  -1   1  36   14.20    8.61
   1  -1  35    2.94    3.33
  -1   1  35    7.09   12.23
   1  -1  34   54.99   18.22
  -1   1  34   46.88   17.95
  -1   1  33  118.15   27.25
   1  -1  33  123.84   25.68
  -1   1  32   65.21   20.41
   1  -1  32   59.05   17.67
   1  -1  31   14.41   10.00
  -1   1  31   37.83   17.02
   1  -1  30   93.55   20.25
  -1   1  30   96.50   22.46
  -1   1  29   -3.54    6.29
   1  -1  29    7.40    9.36
  -1   1  28   54.21   18.22
   1  -1  28   84.76   19.20
   1   1 -28   93.80   16.19
   1   1 -27   39.74   11.08
   1  -1  27   42.71   14.24
  -1  -1 -27   25.34    7.65
  -1   1  27   30.11   11.36
   1   1 -26   75.01   14.47
  -1  -1 -26   43.52   10.09
  -1   1  26   75.26   19.75
   1  -1  26   57.13   15.83
  -1   1  25   70.31   17.66
  -1  -1 -25   72.19   12.45
   1   1 -25   59.56   12.41
   1  -1  25   75.95   16.49
  -1  -1 -24   27.73    7.55
  -1   1  24   18.71    9.34
   1  -1  24   15.02    7.00
   1   1 -24   17.30    6.38
  -1  -1 -23   -0.82    1.65
   1   1 -23    1.39    3.41
  -1   1  23    5.95    6.69
  -1   1  23   -1.25    3.99
   1  -1  23    3.91    4.68
  -1  -1 -22   57.73   10.60
   1   1 -22   40.47    9.30
  -1   1  22   31.71   11.23
   1  -1  22   44.69   12.61
  -1   1  22   36.82   11.04
   1   1 -21   44.05    9.60
  -1  -1 -21   39.26    8.52
  -1   1  21   61.86   14.11
   1  -1  21   68.33   14.31
  -1   1  21   77.75   17.02
  -1   1  20  143.62   21.49
   1   1 -20  103.42   20.40
   1  -1  20  117.01   18.40
  -1   1  20   97.32   18.51
   1   1 -20  126.84   16.35
  -1  -1 -20  126.33   14.32
   1   1 -19  105.67   19.75
   1  -1  19  100.44   16.41
   1   1 -19  122.73   15.59
  -1   1  19   82.39   15.52
  -1   1  19  134.79   21.70
  -1  -1 -19  106.82   13.03
  -1   1  18   71.45   14.86
  -1  -1 -18   54.97    8.84
  -1   1  18   33.31   10.15
   1   1 -18   49.39   14.75
   1   1 -18   58.45   10.16
   1  -1  18   78.18   14.01
  -1  -1 -18   40.80   10.29
   1   1 -17    1.85    3.40
   1  -1  17    7.22    5.55
   1   1 -17    2.98    3.16
  -1  -1 -17    1.65    1.27
  -1  -1 -17    5.40    3.15
  -1   1  17    6.63    6.07
  -1   1  17    5.86    4.85
  -1  -1 -16 1461.76   57.95
  -1   1  16 1611.10   65.62
  -1   1  16 1611.09   54.61
   1   1 -16 1757.20   77.53
   1   1 -16 1618.16   51.48
  -1   1  16 1590.92   68.03
  -1  -1 -16 1564.62   42.00
   1  -1  16 1640.52   60.50
  -1   1  15   24.56    6.91
   1   1 -15   33.27   11.07
  -1  -1 -15   26.11    5.36
  -1   1  15   31.13   11.63
   1   1 -15    8.49    4.67
  -1  -1 -15   26.65    7.50
   1  -1  15   27.94    7.35
  -1   1  15   16.53    5.99
   1   1 -15   20.24    5.76
  -1   1  14 3041.57   70.47
  -1   1  14 2717.09   82.93
   1   1 -14 3072.15   96.09
  -1   1  14 3141.75   88.22
  -1  -1 -14 3085.56   78.92
   1   1 -14 2904.52   86.32
   1   1 -14 2951.30   65.99
  -1  -1 -14 3060.35   50.73
   1  -1  14 2910.61   73.83
   1   1 -13  250.43   18.56
   1   1 -13  261.10   25.16
  -1   1  13  314.44   27.77
  -1  -1 -13  305.87   23.75
  -1  -1 -13  295.55   14.63
  -1   1  13  329.32   28.52
   1  -1  13  288.89   21.96
  -1   1  13  287.59   20.96
   1   1 -13  284.84   28.82
  -1  -1 -12 3110.71   43.17
  -1   1  12 3060.74   83.15
  -1  -1 -12 3049.37   72.24
   1   1 -12 3280.94   93.27
  -1   1  12 3153.92   68.14
  -1   1  12 2960.21   82.26
   1   1 -12 3052.14   62.32
   1  -1  12 3063.02   68.36
   1   1 -12 3087.70   83.18
  -1   1  11  412.55   24.35
  -1  -1 -11  390.89   24.47
  -1   1  11  398.98   29.24
  -1   1  11  444.35   30.42
   1  -1  11  418.40   23.79
   1   1 -11  426.79   30.20
   1   1 -11  406.37   21.99
  -1   1  10  272.30   22.88
   1   1 -10  289.96   24.14
   1   1 -10  290.65   17.98
  -1   1  10  289.30   19.39
  -1  -1 -10  241.18   18.48
  -1   1  10  281.36   23.74
   1  -1  10  274.43   18.05
  -1   1   9 1001.35   41.75
  -1   1   9 1031.40   44.06
  -1   1   9 1076.29   35.94
   1   1  -9 1075.13   44.18
   1  -1   9  988.95   32.06
   1   1  -9 1012.71   32.16
   1   1  -9    0.52    2.85
  -1  -1  -9  259.93   18.30
  -1  -1  -8    0.73    1.35
  -1   1   8  144.11   14.96
   1  -1   8  144.47   11.47
   1   1  -8   96.86   12.75
   1   1  -8  138.67   11.35
  -1   1   8  160.51   13.27
   1   1  -8   -0.77    2.44
  -1   1   7  363.49   22.71
   1   1  -7  367.22   26.69
   1   1  -7  388.90   18.14
   1  -1   7  365.80   16.56
   1   1  -7  419.93   25.43
  -1   1   7  385.24   19.63
   1   1  -6  407.23   27.04
   1  -1   6  400.21   15.43
  -1   1   6  337.38   17.90
  -1   1   6  380.97   21.99
  -1   1   5  204.92   15.11
   1   1  -5  141.77   15.25
  -1  -1  -5    0.36    0.44
   1   1  -5    0.71    1.03
  -1   1   5  214.91   13.66
   1  -1   5  197.52    9.52
  -1   1   4 3841.43   56.38
   1   1  -4 3862.70   77.55
  -1   1   4 3713.07   60.08
  -1   1   3 1346.75   32.51
  -1   1   3 1332.60   32.78
   1   1  -3 1374.89   43.60
  -1   1   3 1303.36   32.10
  -1  -1  -3 1421.82   29.60
  -1   1   2 2952.82   44.73
   1   1  -2 3032.17   63.50
  -1   1   2 2930.29   44.04
  -1   1   2 3005.44   47.60
  -1   1   1   38.80    4.54
  -1  -1  -1  160.10   11.56
   1   1  -1   -0.23    0.46
   1   1  -1  165.29   13.87
  -1  -1   0    1.22    1.20
   1   1   0   -0.01    0.32
   1   1   1  163.50   11.83
   1  -1  -1  158.64    9.16
  -1  -1   1    0.38    0.50
  -1  -1   1   -0.61    1.04
   1   1   2    0.56    0.81
   1  -1  -2 2886.37   43.44
   1  -1  -2    0.29    0.28
  -1  -1   2    0.46    0.70
   1   1   2 2753.54   44.33
   1  -1  -2 2701.56   41.83
  -1  -1   2   -0.15    0.51
   1  -1  -3 1300.32   32.41
   1   1   3    0.60    0.94
  -1  -1   3    1.18    1.56
   1  -1  -3 1293.74   32.23
   1  -1  -3    0.26    0.85
   1  -1  -4 3913.66   60.21
   1  -1  -4 3789.27   60.23
  -1  -1   5    0.17    0.63
  -1  -1   5    5.68    3.27
  -1   1  -5  190.63    9.17
   1  -1  -5  188.47   14.34
   1  -1  -5   13.92    3.59
   1  -1  -5  203.12   14.97
   1   1   5   20.20    4.23
   1  -1  -6  364.58   21.57
   1  -1  -6  356.43   17.82
  -1  -1   6  350.66   24.21
   1   1   6  347.40   18.15
  -1   1  -6  336.70   14.08
  -1  -1   7  377.04   26.06
   1  -1  -7  360.05   22.69
   1   1   7  376.09   19.97
   1  -1  -7  429.25   20.47
  -1   1  -7  385.22   16.64
   1   1   8  159.12   13.56
  -1   1  -8  147.99   11.32
   1  -1  -8  147.17   12.09
   1  -1  -8  159.13   15.70
  -1  -1   8  161.40   17.69
  -1   1  -9 1058.41   32.83
   1  -1  -9 1052.81   41.95
  -1  -1   9 1051.74   34.01
   1  -1  -9 1055.81   33.49
  -1  -1   9 1116.83   47.43
   1   1   9 1033.00   36.78
  -1   1 -10  269.59   17.66
  -1  -1  10  260.78   17.78
   1  -1 -10  268.66   17.48
  -1  -1  10  314.50   26.07
   1  -1 -10  272.96   22.32
   1   1  10  281.91   20.28
   1   1  11  401.21   25.47
  -1   1 -11  382.73   22.41
  -1  -1  11  445.95   31.25
  -1  -1  11  421.70   30.23
   1  -1 -11  397.37   21.92
   1  -1 -11  389.80   27.84
  -1  -1  11  404.82   23.01
   1  -1 -12 3137.13   81.14
  -1   1 -12 3141.40   67.46
   1  -1 -12 2881.60   61.25
  -1  -1  12 3155.06   83.85
   1   1  12 2983.13   72.46
  -1  -1  12 3008.37   64.98
   1  -1 -13  281.78   19.66
   1  -1 -13  277.17   25.34
  -1   1 -13  307.84   22.45
   1   1  13  294.51   23.93
  -1  -1  13  281.31   25.97
  -1  -1  13  281.51   20.64
  -1  -1  14 2956.24   68.60
   1   1  14 2944.87   62.21
   1  -1 -14 3116.27   86.81
  -1   1 -14 3026.36   72.78
  -1  -1  14 2866.72   86.08
   1  -1 -14 3031.92   66.35
   1   1  14 3060.45   79.63
   1   1  15   22.91    5.80
  -1  -1  15   15.93    5.65
   1  -1 -15   13.17    6.38
  -1  -1  15   33.44    9.50
   1   1  15   11.37    5.28
  -1   1 -15   24.30    7.20
   1  -1 -15   16.82    4.57
  -1  -1  16 1626.33   67.83
   1   1  16 1541.24   60.42
   1   1  16 1592.63   48.09
  -1  -1  16 1519.61   52.27
  -1   1 -16 1637.42   58.32
   1  -1 -16 1635.26   52.10
   1   1  17    5.37    4.00
   1   1  17    3.36    1.92
  -1  -1  17   10.53    6.67
   1  -1 -17    3.29    2.61
  -1   1 -17    4.87    2.34
   1  -1 -18   52.29    9.95
   1   1  18   36.18    9.18
  -1  -1  18   50.21   12.43
  -1   1 -18   56.54   11.70
   1  -1 -19   77.31   12.40
   1   1  19  106.68   17.52
  -1  -1  19   71.12   15.39
  -1   1 -19  109.16   16.76
  -1  -1  20  122.45   20.32
   1   1  20  118.00   19.34
  -1   1 -20  116.29   17.97
   1  -1 -20  113.40   15.22
   1   1  21   63.39   14.08
   1  -1 -21   57.81   11.02
  -1  -1  21   50.55   13.14
  -1  -1  22   63.46   15.78
  -1   1 -22   61.43   13.13
   1   1  22   51.10   12.32
   1  -1 -22   45.41    9.96
   1  -1 -23   -0.40    2.86
   1   1  23    4.10    6.61
  -1   1 -23   -0.03    3.27
  -1  -1  23   -0.67    3.71
   1   1  24   30.30   11.25
  -1  -1  24   22.33    9.88
  -1   1 -24    9.93    4.55
   1  -1 -24   18.62    7.09
   1  -1 -25   61.01   12.27
  -1  -1  25   59.82   15.52
   1   1  25   65.39   15.94
  -1   1 -25   60.51   13.94
  -1   1 -26   58.82   13.99
  -1  -1  26   40.38   14.31
   1  -1 -26   41.25   10.64
   1   1  26   67.72   17.04
  -1  -1  27   35.52   13.09
   1  -1 -27   47.16   11.65
   1   1  27   47.02   14.83
  -1   1 -27   17.49    7.16
  -1  -1  28   68.35   19.24
  -1   1 -28   67.25   16.04
   1  -1 -28   66.52   14.48
   1   1  28   78.26   20.47
  -1  -1  29   -2.60    3.89
  -1   1 -29    6.81    4.62
   1  -1 -29    3.39    2.61
   1   1  30  124.16   25.12
   1  -1 -30  103.51   17.69
  -1  -1  30   98.34   22.19
  -1   1 -30   99.10   19.03
  -1  -1  31   23.37   11.93
   1   1  31   17.51   10.65
   1  -1 -31   35.65   10.60
   1  -1 -32   35.52   11.18
  -1  -1  32   59.77   18.41
   1   1  32   79.82   21.04
   1   1  33  117.12   25.59
  -1  -1  33  106.54   25.68
  -1  -1  34   66.57   20.80
   1   1  34   35.61   12.66
   1   1  35   -0.68    3.32
  -1  -1  35    4.81    4.56
  -1  -1  36   52.45   19.47
   1   1  36   47.09   17.56
   1   1  37  119.19   27.78
  -1  -1  37  126.85   30.40
  -1  -1  38   29.55   16.59
   1   1  38   24.01   13.80
  -1  -1  39   60.93   23.38
   1   1  39   48.82   19.34
   1   1  40    9.07   12.21
  -1  -1  40   21.96   12.65
   1   1  41   53.98   18.89
  -1  -1  41  101.92   28.90
   1   1  42   -7.65    7.15
  -1  -1  42    8.16    8.57
  -1  -1  43   30.43   16.07
   1   1  43   21.94   11.47
   1   1  44    3.45    6.60
  -1  -1  44    7.91   10.67
   1   1  45   -3.00    7.25
   1   1  46   19.31   15.28
   1   1  47   -0.50    6.18
   1   1  48   21.62   13.30
   1   1  49  -12.99   15.64
   1   1  50   -6.83   13.07
   1   1  51    9.85   11.77
   1   1  52   -0.68    7.52
   1   1  53   23.18   18.39
   1   1  54  -13.80   16.68
  -1   2  52    3.84    6.36
  -1   2  51   -7.27   11.68
  -1   2  50    3.03   11.36
  -1   2  49   79.36   28.58
   1  -2  49   77.86   26.77
   1  -2  48    0.09    4.87
  -1   2  48  -13.94   15.24
  -1   2  47   85.54   29.71
   1  -2  47   63.00   23.56
  -1   2  46   -3.02    6.73
   1  -2  46   20.41   14.81
   1  -2  45   97.35   27.39
  -1   2  45  131.71   34.99
  -1   2  44   45.54   23.68
   1  -2  44   17.72   13.02
   1  -2  43    4.96    6.64
  -1   2  43   62.11   23.84
  -1   2  42   26.48   16.39
   1  -2  42   44.93   19.97
   1  -2  41   40.45   16.82
  -1   2  41   31.34   16.24
  -1   2  40   22.08   14.52
   1  -2  40   -5.21    8.52
  -1   2  39   23.12   15.32
   1  -2  39    9.36   10.13
   1  -2  38   16.78   12.78
  -1   2  38    5.01    8.70
   1  -2  37   28.77   13.92
  -1   2  37   48.36   18.68
   1  -2  36   56.44   19.27
  -1   2  36  103.60   27.45
   1  -2  35  188.33   32.67
  -1   2  35  202.00   36.85
   1  -2  34   43.13   16.87
  -1   2  34   42.13   16.29
   1  -2  33   43.99   15.42
  -1   2  33   59.21   19.60
  -1   2  32    9.35    8.84
   1  -2  32   11.91    8.67
  -1   2  31   36.24   15.18
   1  -2  31   21.54   10.05
   1  -2  30    3.91    1.51
  -1   2  30   14.55    9.93
  -1   2  29  116.94   26.19
   1  -2  29   95.98   21.20
  -1   2  28   68.48   19.20
   1  -2  28   54.63   16.17
  -1   2  27   11.36    8.05
   1  -2  27   13.06    8.59
  -1   2  27   14.46   10.18
  -1   2  26  102.84   22.21
   1  -2  26   86.94   18.76
  -1   2  26   85.04   18.43
   1   2 -25    3.42    4.69
  -1   2  25   15.52    8.25
  -1   2  25    7.82    6.09
   1  -2  25   15.60    9.28
   1   2 -24   60.55   12.14
  -1   2  24   58.86   15.87
   1  -2  24   48.74   12.38
  -1   2  24   60.25   15.15
   1   2 -23   76.19   13.25
  -1   2  23   75.34   15.88
  -1   2  23   88.24   18.84
   1  -2  23   60.80   14.91
   1  -2  22    5.09    4.98
  -1   2  22    9.77    8.25
  -1   2  22   20.81    9.09
   1   2 -22   11.52    6.25
  -1   2  21  196.47   27.89
   1  -2  21  216.17   26.75
  -1   2  21  155.89   22.56
   1   2 -21  197.57   20.62
   1  -2  20   -0.28    1.08
  -1   2  20   12.26    8.02
   1   2 -20   -0.40    2.29
  -1   2  20   16.07    7.28
   1  -2  19  266.02   26.21
  -1   2  19  205.96   28.34
   1   2 -19  222.86   20.92
  -1   2  19  209.37   25.18
   1  -2  18 1383.84   58.01
   1   2 -18 1271.54   48.58
  -1   2  18 1343.92   62.61
   1   2 -18 1318.50   73.75
   1   2 -17   72.13   16.61
   1   2 -17   59.75   10.33
  -1  -2 -17   88.37   15.29
  -1   2  17   53.00   12.39
  -1   2  17   47.86   12.79
   1  -2  17   59.58   11.74
   1   2 -16   54.71   13.35
  -1   2  16   67.88   11.43
   1  -2  16   77.44   13.06
  -1   2  16   47.60   13.35
  -1  -2 -16   55.21   11.41
   1   2 -16   50.47    9.02
  -1   2  16   54.47   12.03
   1   2 -15  554.22   44.06
  -1   2  15  524.36   31.62
  -1  -2 -15  493.49   33.80
   1  -2  15  499.58   31.26
  -1   2  15  567.51   40.03
  -1   2  15  501.96   35.99
   1   2 -15  518.34   28.23
   1  -2  14   67.42   10.88
  -1   2  14   69.47   11.24
   1   2 -14   57.31   14.40
  -1   2  14   77.58   14.30
   1   2 -14   57.58    9.15
  -1   2  14   54.44   11.56
  -1  -2 -14   30.00    8.17
  -1   2  13  598.75   38.65
   1  -2  13  591.12   30.87
   1   2 -13    1.44    2.24
   1   2 -13  449.47   37.94
  -1   2  13  519.36   34.36
  -1   2  13  556.78   29.99
   1   2 -13  560.16   27.73
  -1  -2 -13   11.75    5.30
   1  -2  12 1278.65   42.87
   1   2 -12   -2.88    4.71
  -1   2  12 1281.00   54.30
  -1  -2 -12    0.74    1.93
   1   2 -12 1252.16   40.04
  -1   2  12 1290.58   44.18
   1   2 -12   -1.15    2.67
  -1  -2 -11    1.07    1.91
   1  -2  11  364.02   21.81
  -1   2  11  372.21   28.41
   1   2 -11    8.23    3.57
  -1   2  11  385.29   23.18
   1   2 -11   -1.06    1.77
   1   2 -11  349.88   20.55
  -1   2  10 1514.71   45.02
   1   2 -10 1531.18   41.10
  -1   2  10 1602.41   56.75
   1   2 -10 1338.03   52.62
   1   2 -10    1.12    3.02
   1  -2  10 1439.84   40.72
  -1  -2  -9   -0.08    1.04
   1  -2   9  105.74   10.28
   1   2  -9  104.14   10.33
  -1   2   9   95.03   13.05
  -1   2   9   77.65    9.67
   1   2  -9   14.72    6.08
   1   2  -9  104.24   14.26
  -1   2   8   11.03    3.54
   1   2  -8   21.70    7.50
   1  -2   8   19.12    4.05
  -1   2   8   22.02    4.95
   1   2  -8   24.88    5.08
   1  -2   7   18.80    3.45
  -1   2   7   14.28    4.66
  -1   2   7   16.93    4.24
   1   2  -7   20.22    4.18
  -1  -2  -7   -0.12    1.38
   1   2  -7   11.13    5.98
  -1   2   6 3663.38   68.92
   1  -2   6 3473.05   42.19
  -1   2   6 3419.79   59.49
   1   2  -6 3424.55   50.48
  -1   2   6 3452.77   70.16
  -1  -2  -6 3567.73   64.54
  -1   2   5  447.96   24.08
  -1   2   5  470.27   23.16
  -1  -2  -5  450.09   21.32
   1   2  -5  442.35   17.07
  -1   2   5  474.14   21.39
  -1  -2  -4 3360.03   54.53
  -1  -2  -4 3468.72   59.12
  -1   2   4 3489.28   56.97
  -1   2   4 3526.70   58.96
  -1   2   4 3385.90   63.39
   1   2  -4 3605.05   78.11
   1   2  -4 3319.99   43.88
  -1   2   3 3335.20   60.67
   1   2  -3 3242.78   40.68
  -1   2   3 3416.65   55.56
  -1   2   3 3330.77   52.42
  -1  -2  -3 3355.13   50.28
  -1  -2  -3 3391.05   57.29
   1   2  -3 3469.61   73.39
  -1   2   2  726.29   27.05
  -1   2   2  721.09   22.10
   1   2  -2  736.83   18.22
   1   2  -2  768.97   32.65
   1   2  -1   37.31    3.77
   1   2  -1   35.78    6.37
  -1   2   1   34.00    4.29
   1   2   0    2.95    1.07
  -1  -2   0    3.82    1.14
  -1  -2   1   36.89    3.91
   1   2   1   37.61    3.63
   1  -2  -1   32.80    4.10
  -1  -2   2  717.41   18.47
   1  -2  -2  676.02   20.96
   1   2   2  700.76   21.30
   1  -2  -3 3357.28   51.98
   1  -2  -3 3422.30   54.22
   1   2   3 3299.85   49.45
  -1  -2   3 3267.67   43.16
   1   2   3 3536.30   50.09
   1   2   4 3327.53   54.10
   1   2   4 1230.06   35.44
   1  -2  -4 3456.26   55.63
   1  -2  -4 3291.24   63.04
  -1  -2   4 1626.22   32.62
   1  -2  -4 3348.02   56.66
   1   2   4 3476.37   45.69
   1  -2  -5  457.26   24.68
   1  -2  -5  459.92   20.59
   1   2   5  461.78   22.30
   1  -2  -5  433.15   21.90
   1  -2  -6 3488.29   65.95
  -1   2  -6 3556.78   42.05
   1  -2  -6 3495.35   57.28
   1  -2  -6 3443.10   71.14
   1   2   6 3530.86   64.27
   1  -2  -7   17.87    4.81
   1   2   7   26.14    5.98
  -1   2  -7   18.37    3.36
   1  -2  -7   14.62    3.86
   1  -2  -7   20.70    5.99
   1  -2  -8   21.45    7.20
   1  -2  -8   18.12    5.13
  -1  -2   8    0.06    0.73
   1  -2  -8   19.50    4.17
  -1   2  -8   18.12    3.90
   1   2   8   11.46    4.19
   1  -2  -9   90.40   13.23
   1  -2  -9  102.67   10.75
   1   2   9  110.98   12.92
  -1   2  -9   91.76    9.21
   1  -2  -9  130.33   14.95
   1  -2 -10 1478.47   52.44
  -1   2 -10 1578.62   41.31
   1  -2 -10 1497.10   41.97
   1  -2 -10 1575.80   58.11
   1   2  10 1512.15   49.96
   1  -2 -11  401.54   28.54
  -1   2 -11  371.60   21.32
   1   2  11  377.80   25.60
   1   2  11  364.03   18.79
   1  -2 -11  391.36   22.04
   1   2  12 1261.44   35.91
   1  -2 -12 1294.64   41.34
  -1   2 -12 1310.21   42.78
   1   2  12 1267.81   49.09
   1  -2 -12 1243.03   51.99
   1   2  13  532.37   23.97
  -1   2 -13  568.20   29.66
   1   2  13  534.42   33.03
   1  -2 -13  575.47   36.68
   1  -2 -13  559.93   27.88
   1   2  14   54.53    8.24
   1   2  14   56.16   10.99
   1  -2 -14   55.30    9.07
   1  -2 -14   58.94   12.27
  -1   2 -14   49.53    9.06
   1   2  15  481.81   25.21
   1  -2 -15  534.26   37.65
   1   2  15  517.45   34.85
   1  -2 -15  534.04   28.75
  -1   2 -15  515.48   30.75
   1   2  16   48.48    8.31
   1  -2 -16   52.61    9.13
   1   2  16   61.93   12.71
  -1   2 -16   47.87    9.72
   1   2  17   67.49   13.24
  -1   2 -17   74.84   12.86
   1  -2 -17   73.82   11.18
   1   2  17   60.45    9.53
   1  -2 -18 1191.98   46.76
  -1   2 -18 1270.25   54.46
   1   2  18 1285.57   45.93
   1   2  18 1304.44   60.96
   1   2  19  219.09   25.76
  -1  -2  19  208.04   27.29
   1  -2 -19  239.79   21.47
  -1   2 -19  238.19   24.51
  -1   2 -20   -3.01    4.00
   1  -2 -20    0.85    2.87
   1   2  20    1.80    3.30
  -1  -2  20    3.38    5.89
   1   2  21  208.95   26.36
  -1  -2  21  150.08   23.75
   1  -2 -21  198.69   20.81
  -1  -2  22    0.36    2.32
   1  -2 -22    6.98    3.87
   1   2  23   96.91   19.17
  -1  -2  23   58.70   14.73
   1  -2 -23   82.19   13.76
   1  -2 -24   54.35   11.10
   1   2  24   50.61   13.99
  -1  -2  24   76.38   18.57
   1  -2 -25   10.31    4.94
  -1  -2  25   13.43    8.00
   1   2  25   11.21    6.43
   1  -2 -26  128.32   18.33
  -1   2 -26  103.31   19.81
   1   2  26   83.37   18.71
  -1  -2  26  157.84   26.74
   1   2  27   13.51    9.42
   1  -2 -27    3.27    2.17
  -1  -2  27   18.24   12.22
   1   2  28   46.38   15.54
  -1  -2  28   29.07   12.51
   1  -2 -28   51.74   12.12
   1  -2 -29   81.18   15.12
  -1  -2  29  112.99   25.03
   1   2  29  137.87   25.66
  -1  -2  30    6.28    7.30
   1   2  30    8.36    6.85
   1  -2 -30   -1.64    2.26
  -1  -2  31   31.82   14.52
   1   2  31   26.93   13.16
   1  -2 -31   16.16    7.44
   1  -2 -32   24.22    8.77
  -1  -2  32   11.51    7.49
   1   2  32   26.39   15.80
   1  -2 -33   44.42   12.89
  -1  -2  33   25.55   12.87
   1   2  33   35.85   14.31
   1   2  34   54.92   20.69
   1  -2 -34   34.24   12.15
  -1  -2  34   48.42   19.25
  -1  -2  35  181.89   35.22
   1   2  35  150.18   30.05
   1   2  36   49.92   18.86
   1   2  37   44.24   18.74
   1   2  38    6.69    7.90
   1   2  39    4.61    6.36
   1   2  40   22.25   13.64
   1   2  41   51.96   20.26
   1   2  42    3.44    2.17
   1   2  43   54.87   20.58
   1   2  44   29.46   21.50
   1   2  45   97.45   31.27
   1   2  46   -2.09    7.20
   1   2  47   60.56   23.82
   1   2  48   18.59   15.97
   1   2  49  149.32   42.03
   1   2  50   36.03   18.74
   1   2  51   -5.97    8.52
   1   2  52   22.07   18.09
   1   2  53   13.05   13.39
  -1   3  51   -0.63    4.60
  -1   3  50   13.56   12.16
  -1   3  49   31.79   15.77
  -1   3  48    8.01   14.10
  -1   3  47  -11.49   12.51
  -1   3  46   21.92   17.07
  -1   3  45   -4.79    8.66
  -1   3  44   19.74   19.77
  -1   3  43   12.67    8.91
   1  -3  43   -1.93    6.08
   1  -3  42    3.35    8.39
  -1   3  42   19.16   14.14
   1  -3  41   10.05    4.00
  -1   3  41   14.21   12.15
  -1   3  40   -2.54    6.53
   1  -3  40    2.17    5.01
  -1   3  39   -0.87    5.88
   1  -3  39   -7.32   11.31
   1  -3  38    7.60   11.31
  -1   3  38   -2.46    7.22
   1  -3  37    6.80    8.13
  -1   3  37    4.81    8.33
  -1   3  36   62.98   20.72
   1  -3  36   74.97   21.66
   1  -3  35    8.07    9.52
  -1   3  35    5.87    8.55
   1  -3  34   66.79   19.83
  -1   3  34   36.12   16.77
  -1   3  33  229.40   38.50
   1  -3  33  223.72   35.01
   1  -3  32   29.54   11.84
  -1   3  32   27.27   12.22
  -1   3  31   35.03   13.66
   1  -3  31   62.01   18.11
  -1   3  30   29.54   11.51
  -1   3  30   41.45   15.68
   1  -3  30   51.00   15.70
  -1   3  29   40.90   14.29
   1  -3  29   49.39   14.50
  -1   3  29   58.42   15.00
   1  -3  28   99.73   20.78
  -1   3  28   83.59   18.04
  -1   3  28  113.06   24.04
  -1   3  27   41.67   14.03
   1  -3  27   25.11   10.17
  -1   3  27   60.22   14.94
  -1   3  26   15.94    7.84
   1  -3  26    4.18    5.52
  -1   3  26    1.50    3.17
   1  -3  25   13.09    8.50
  -1   3  25    7.54    4.03
  -1   3  25   22.86   12.04
  -1   3  24   49.08   15.80
   1  -3  24   68.06   15.28
  -1   3  24   56.57   14.11
  -1   3  23    8.31    5.61
  -1   3  23    3.85    5.94
  -1   3  22  156.57   25.66
   1  -3  22  223.81   26.17
  -1   3  22  212.06   26.43
  -1   3  21    5.15    5.80
  -1   3  21   -1.10    1.20
   1   3 -21    5.38    2.85
   1  -3  20   12.97    5.91
   1   3 -20   22.51    7.50
  -1   3  20    8.80    5.37
  -1   3  20   11.62    6.84
   1  -3  19   63.57   12.60
  -1   3  19   35.96    9.89
  -1   3  19   51.31   14.73
   1   3 -19   49.62   10.68
   1   3 -18  119.29   15.16
  -1   3  18  123.39   20.51
  -1   3  18  118.71   18.22
   1  -3  18  113.05   16.80
   1   3 -17  713.84   35.68
   1  -3  17  688.88   39.11
  -1   3  17  769.13   50.58
  -1   3  17  659.52   42.60
   1  -3  16  701.09   38.13
  -1   3  16  604.55   39.44
  -1   3  16  636.69   44.07
   1   3 -16  625.89   32.00
  -1   3  16  633.56   35.49
   1   3 -16  724.42   56.41
  -1   3  15   44.76    9.05
   1   3 -15   47.06   13.59
   1  -3  15   42.98    9.16
   1   3 -15   43.03    7.98
   1   3 -15    3.77    4.31
  -1   3  15   56.49   13.18
  -1  -3 -15   -0.97    0.88
   1   3 -14   91.38   19.48
   1   3 -14   -0.89    3.82
  -1   3  14  527.27   30.45
   1   3 -14  490.98   26.58
  -1   3  14  495.17   36.51
   1  -3  14  482.05   29.27
  -1  -3 -14    2.08    3.38
   1   3 -13   84.03   10.76
   1   3 -13    3.45    3.82
   1  -3  13   86.14   11.81
  -1   3  13   73.99   13.68
  -1   3  13   78.29   11.22
  -1  -3 -13   -0.74    1.82
   1   3 -13    2.11    2.07
   1   3 -12    0.33    1.69
  -1   3  12  126.92   17.15
  -1  -3 -12   -1.79    2.21
   1   3 -12  123.17   12.57
   1  -3  12  113.05   12.99
  -1   3  12  145.82   15.12
  -1   3  11  556.21   34.84
  -1   3  11  611.37   29.78
  -1  -3 -11  599.32   36.50
   1   3 -11  560.43   25.75
   1  -3  11  558.33   26.80
   1   3 -10  614.69   25.73
  -1   3  10  593.45   34.51
  -1  -3 -10  632.54   35.74
  -1   3  10  620.13   29.11
  -1   3   9  101.86   11.65
  -1   3   9   91.17   12.87
   1   3  -9   89.09    9.37
  -1  -3  -9   80.94   12.57
  -1   3   8  944.63   43.02
  -1   3   8  901.76   33.56
  -1  -3  -8  947.71   39.96
  -1  -3  -8  912.50   38.09
  -1   3   8 1019.22   41.30
   1   3  -8  865.08   28.14
  -1   3   7  494.25   27.58
  -1  -3  -7  490.86   27.05
  -1   3   7  495.12   23.94
  -1   3   7  488.60   29.86
  -1  -3  -7  557.02   29.11
   1   3  -7  521.95   20.78
  -1   3   6  705.12   31.28
   1   3  -6  711.44   23.05
  -1  -3  -6  766.13   32.72
  -1   3   6  695.34   34.70
  -1  -3  -6  719.50   31.59
  -1   3   6  714.40   28.29
  -1   3   5  709.25   33.91
   1   3  -5  669.15   20.81
  -1  -3  -5  728.64   31.12
  -1   3   5  680.35   27.18
  -1  -3  -5  625.20   28.03
  -1   3   5  712.61   29.50
  -1  -3  -4 4540.11   72.20
  -1   3   4 4763.25   84.68
  -1   3   4 4727.02   71.46
  -1   3   4 4740.78   70.48
   1   3  -4 4617.24   50.96
  -1  -3  -4 4874.57   79.15
  -1  -3  -3  625.77   27.62
  -1   3   3  722.19   26.09
   1   3  -3  680.91   17.96
  -1   3   3  652.87   30.16
  -1   3   2  739.01   24.24
   1   3  -2  734.02   16.94
  -1   3   1   58.24    6.16
   1   3  -1   46.74    3.76
   1  -3   1   49.67    4.33
   1  -3   0    1.67    1.15
  -1   3   0    2.07    1.00
   1  -3  -1   48.44    5.35
  -1  -3   1   38.92    3.71
   1   3   1   40.85    6.75
  -1   3  -1   48.19    4.40
  -1  -3   2  811.47   19.21
   1  -3  -2  732.48   23.74
   1   3   2  732.77   29.20
   1   3   3  729.91   29.56
   1   3   3  676.70   26.60
   1  -3  -3  693.68   26.13
  -1  -3   3  702.34   19.51
   1  -3  -3  672.13   24.86
  -1  -3   4 4667.02   54.16
   1  -3  -4 4679.55   68.20
   1   3   4 4824.27   77.54
   1   3   4 4567.56   73.12
   1  -3  -4 4851.86   70.03
   1   3   5  617.45   28.72
  -1  -3   5  701.30   22.31
   1   3   5  675.76   29.23
   1  -3  -5  684.61   26.37
   1  -3  -5  633.71   31.48
   1  -3  -5  712.28   28.94
   1  -3  -6  670.92   26.36
   1   3   6  736.39   32.21
   1   3   6  733.33   31.86
   1  -3  -6  671.89   29.89
  -1  -3   6  771.81   24.85
   1  -3  -6  685.64   34.33
  -1   3  -6  742.57   20.34
   1   3   7  482.65   26.69
  -1   3  -7  508.20   18.65
   1   3   7  498.79   15.90
  -1  -3   7  487.29   20.98
   1  -3  -7  496.98   30.18
   1  -3  -7  498.78   27.08
   1  -3  -7  491.90   22.87
   1  -3  -8  904.66   38.34
   1  -3  -8  992.77   44.53
   1   3   8  902.78   22.57
  -1  -3   8  972.73   31.37
  -1   3  -8  964.72   28.27
   1  -3  -8  918.43   32.09
   1   3   8  877.67   37.18
   1   3   9  102.38   13.38
   1  -3  -9  104.53   13.69
   1   3   9   84.51    7.59
   1  -3  -9   87.24   10.01
  -1   3  -9  105.87   10.28
   1  -3  -9  107.31   15.14
  -1  -3   9   86.20    9.67
   1  -3 -10  588.27   26.96
  -1   3 -10  625.09   26.60
   1  -3 -10  595.51   33.89
  -1  -3  10  674.91   28.27
   1   3  10  618.29   33.63
   1   3  10  607.73   21.51
   1  -3 -10  658.76   39.01
   1  -3 -11  562.55   34.29
   1  -3 -11  595.34   27.67
  -1   3 -11  598.54   27.65
   1   3  11  520.59   32.21
   1   3  11  568.49   22.16
   1  -3 -11  644.10   40.08
  -1  -3  11  577.79   27.23
   1  -3 -12  111.26   12.20
   1   3  12  113.24   15.27
   1  -3 -12  122.66   16.88
   1   3  12  124.96   10.93
   1  -3 -12  150.02   19.75
  -1  -3  12  152.80   14.59
  -1   3 -12  139.80   14.13
  -1   3 -13   76.23   10.99
   1  -3 -13   91.17   14.88
   1  -3 -13   80.12   10.76
   1   3  13   72.70   12.64
   1  -3 -13   91.31   16.43
  -1  -3  13   39.76    7.78
   1   3  13   77.23    9.05
  -1   3 -14  504.12   29.12
   1  -3 -14  489.31   26.91
   1   3  14  442.05   32.38
   1  -3 -14  517.29   36.28
   1  -3 -14  570.46   41.48
   1   3  14  463.02   23.26
   1   3  15   71.21   13.81
   1  -3 -15   44.10   10.50
   1  -3 -15   48.72    8.73
  -1   3 -15   47.25    9.56
   1   3  15   43.50    7.47
   1  -3 -15   35.22   10.91
   1   3  16  640.68   30.05
   1  -3 -16  682.07   33.55
  -1   3 -16  635.83   35.45
   1   3  16  647.00   41.52
   1  -3 -17  716.18   35.50
   1   3  17  748.86   33.48
   1   3  17  717.00   45.23
  -1   3 -17  735.48   39.49
   1   3  18  109.42   13.27
   1   3  18  128.03   19.86
  -1   3 -18  100.14   15.05
   1  -3 -18  105.33   13.72
   1  -3 -19   48.81    9.76
  -1   3 -19   61.89   12.18
   1   3  19   60.20   10.45
   1   3  19   61.60   14.74
   1   3  20    7.58    4.28
   1  -3 -20   15.81    5.21
  -1   3 -20   11.34    4.85
   1  -3 -21    1.73    1.64
   1   3  21    3.23    1.57
  -1   3 -21    6.42    5.54
   1  -3 -22  231.07   22.80
   1   3  22  244.48   30.20
   1   3  23   10.87    7.62
   1  -3 -23   19.94    6.88
   1   3  24   73.25   17.29
   1  -3 -24   67.51   12.79
   1   3  25    7.40    7.03
   1  -3 -25    2.01    2.62
   1   3  26   14.65    9.42
   1  -3 -26   18.20    6.47
   1  -3 -27   29.15    8.80
   1   3  27   36.63   12.43
   1  -3 -28   84.14   15.44
   1   3  28   94.19   21.73
   1  -3 -29   72.02   14.30
   1   3  29   44.32   14.51
   1  -3 -30   52.36   12.33
   1   3  30   53.52   15.85
   1   3  31   38.65   14.49
   1  -3 -31   55.24   13.09
   1   3  32   26.33   12.76
   1  -3 -32   24.04    9.72
   1   3  33  194.74   34.16
   1  -3 -33  218.67   27.26
   1   3  34   90.25   24.46
   1  -3 -34   67.49   15.57
   1   3  35    6.07    5.58
   1  -3 -35    7.10    5.79
   1   3  36   71.87   22.66
   1   3  37    4.84    7.95
   1   3  38    3.23    7.74
   1   3  39    7.02    6.58
   1   3  40   15.33   11.85
   1   3  41   15.50    6.88
   1   3  42   -0.08    8.60
   1   3  43   10.68   10.78
   1   3  44   -5.29    6.00
   1   3  45   20.29   11.04
   1   3  46   25.32   18.93
   1   3  47    7.09    8.83
   1   3  48    2.17    4.98
   1   3  49   39.91   20.81
   1   3  50    3.05    5.78
   1   3  51   -5.09    9.46
   1   3  52    5.02   10.90
   1   3  53   38.96   19.74
  -1   4  51    2.84    5.94
  -1   4  50    2.56    5.28
  -1   4  49   17.48   16.54
  -1   4  48    5.88   10.99
  -1   4  47   45.28   19.62
  -1   4  46  -12.07   11.80
  -1   4  45  104.61   32.08
  -1   4  44   -2.57    8.87
  -1   4  43   35.95   20.91
  -1   4  42   14.51   15.17
  -1   4  41   87.68   27.51
  -1   4  40    3.04    4.27
  -1   4  39   55.97   20.68
  -1   4  38   11.00    8.47
  -1   4  37    4.19    2.08
  -1   4  36   55.41   19.84
  -1   4  35   87.16   25.05
  -1   4  34   12.35    6.29
  -1   4  33    7.87   10.35
   1  -4  33   28.68   13.73
  -1   4  32   44.69   17.17
   1  -4  32   33.74   14.46
  -1   4  32   42.68   13.65
  -1   4  31   34.49   13.32
  -1   4  31   50.05   15.40
   1  -4  31   35.34   14.01
  -1   4  30   53.72   15.05
   1  -4  30   56.05   17.51
  -1   4  30   53.95   17.38
   1  -4  29  282.75   36.22
  -1   4  29  305.04   35.27
  -1   4  29  325.17   43.67
  -1   4  28   55.79   14.99
  -1   4  28   64.65   19.90
   1  -4  28   49.39   15.59
  -1   4  27   44.09   14.65
  -1   4  27   62.66   15.13
   1  -4  27   87.15   19.41
  -1   4  26   58.32   18.11
   1  -4  26   32.17   11.81
  -1   4  26   35.51   10.42
  -1   4  25   58.82   16.19
  -1   4  25   49.12   13.25
   1  -4  25   51.19   13.97
  -1   4  24   46.99   14.83
   1  -4  24   47.12   13.65
  -1   4  24   30.71   10.76
  -1   4  23  150.55   25.76
   1  -4  23  125.67   20.99
  -1   4  23   81.40   17.24
   1  -4  22   91.97   17.55
  -1   4  22   78.25   16.19
  -1   4  22  108.14   20.83
   1  -4  21  360.28   33.38
  -1   4  21  391.42   35.57
  -1   4  21  343.76   36.82
  -1   4  20   62.63   16.14
  -1   4  20   58.97   13.65
  -1   4  19   97.93   18.90
  -1   4  19   93.43   17.06
  -1   4  18   37.04   11.77
  -1   4  17   84.36   16.46
  -1   4  16  154.79   17.60
  -1   4  16  140.63   21.16
  -1  -4 -15  377.32   34.86
   1   4 -15  395.34   25.95
  -1   4  15  366.54   32.79
   1   4 -15  385.32   34.87
  -1   4  15  373.19   26.70
   1   4 -14  757.55   34.63
  -1   4  14  754.71   46.01
  -1   4  14  735.28   36.32
  -1  -4 -14  772.29   47.98
   1   4 -14  764.14   46.96
  -1   4  13 1048.94   51.96
  -1  -4 -13 1112.79   55.79
  -1   4  13 1068.84   42.48
  -1  -4 -13 1090.01   51.10
   1   4 -13 1117.59   40.52
   1   4 -12  258.28   18.86
  -1   4  12  245.42   19.94
  -1   4  12  241.61   24.44
  -1  -4 -12  188.88   22.19
  -1  -4 -12  268.64   24.68
  -1  -4 -11  463.59   31.11
   1   4 -11  430.43   23.19
  -1   4  11  441.81   25.87
  -1  -4 -11  472.32   33.58
  -1   4  11  398.28   29.84
  -1  -4 -10 1742.41   62.54
   1   4 -10 1802.17   45.14
  -1  -4 -10 1809.63   60.20
  -1   4  10 1762.10   66.26
  -1   4  10 1818.53   61.94
  -1   4  10 1835.34   51.90
  -1  -4  -9   94.37   14.02
  -1   4   9  102.36   15.43
   1   4  -9   80.11    9.01
  -1   4   9   94.17   13.62
  -1   4   9   72.59   10.18
  -1  -4  -9   84.67   12.47
  -1  -4  -8 1030.26   44.54
   1   4  -8  952.53   30.01
  -1  -4  -8 1025.36   43.26
  -1   4   8 1009.13   48.01
  -1   4   8 1038.87   37.21
  -1   4   8  987.67   42.18
  -1   4   7  505.49   32.85
  -1   4   7  449.24   23.98
  -1  -4  -7  410.97   27.09
  -1   4   7  440.47   27.15
   1   4  -7  443.65   19.35
  -1  -4  -7  367.94   25.41
  -1  -4  -6  390.26   25.33
   1   4  -6  350.37   16.09
  -1  -4  -6  394.44   25.35
  -1   4   6  396.36   22.16
  -1   4   6  365.99   23.54
  -1   4   6  375.91   27.91
  -1   4   5  946.49   43.64
  -1   4   5  927.02   33.12
  -1  -4  -5  908.95   37.66
   1   4  -5  861.31   23.69
  -1   4   5  833.10   33.74
  -1   4   4   -0.03    3.26
  -1   4   4    8.10    2.85
  -1  -4  -4    2.33    1.19
   1   4  -4    6.25    1.84
  -1   4   3  231.05   15.77
   1   4  -3  199.03    9.65
  -1  -4  -3  181.92   16.38
  -1   4   2  764.62   27.18
   1   4  -2  770.99   16.96
  -1   4   1  266.72   14.93
   1   4  -1  286.47    9.02
   1  -4   1  278.59   13.18
   1  -4   0    0.19    0.24
  -1   4   0    0.35    1.02
  -1   4  -1  275.85   13.21
  -1  -4   1  304.09   10.21
   1  -4  -1  283.18   15.14
   1   4   1  291.95   20.02
   1   4   2  761.25   33.12
   1  -4  -2  803.37   26.90
  -1   4  -2  799.73   21.04
  -1  -4   2  789.62   18.37
  -1  -4   3  204.61   10.33
   1   4   3  212.74   17.24
   1  -4  -3  198.32   14.77
  -1   4  -3  199.09   10.24
   1  -4  -3  200.60   14.40
   1   4   3  230.40   18.58
   1  -4  -4   13.27    3.96
   1   4   4    4.10    3.43
   1   4   4    6.99    2.23
  -1  -4   4    6.56    2.28
  -1   4  -4   10.38    2.19
   1  -4  -4   10.01    3.98
   1  -4  -5  871.07   34.10
   1  -4  -5  924.05   31.90
   1   4   5  943.04   38.76
   1   4   5  912.47   38.21
  -1  -4   5  903.55   25.20
   1   4   6  373.77   25.06
   1  -4  -6  349.63   19.92
   1  -4  -6  355.50   23.03
  -1  -4   6  362.88   17.20
   1   4   6  423.99   26.38
   1   4   6  356.75   11.05
   1  -4  -7  421.96   29.48
   1  -4  -7  434.85   26.51
   1   4   7  420.13   27.50
  -1  -4   7  432.27   19.94
   1  -4  -7  442.81   22.77
   1   4   7  420.01   27.10
   1   4   7  453.56   14.12
   1  -4  -8 1019.87   47.87
   1   4   8 1012.84   23.25
   1  -4  -8 1005.04   41.86
  -1   4  -8 1016.36   31.03
   1   4   8  958.11   42.77
  -1  -4   8  968.34   31.33
   1   4   8  999.82   42.75
   1  -4  -8  994.28   34.47
   1  -4  -9   82.84   13.87
   1  -4  -9   74.49    9.70
   1   4   9   86.04    7.43
  -1  -4   9   79.11    9.49
   1   4   9   78.87   12.04
  -1   4  -9   64.06    8.17
   1  -4  -9   85.96   12.83
  -1   4 -10 1791.97   46.14
   1  -4 -10 1765.33   59.76
   1  -4 -10 1806.82   48.65
   1   4  10 1678.06   58.89
   1  -4 -10 1767.11   67.21
  -1  -4  10 1809.16   46.53
   1   4  10 1802.26   36.46
   1  -4 -11  388.01   22.87
   1  -4 -11  459.74   35.26
  -1   4 -11  449.22   24.17
   1  -4 -11  407.65   29.71
   1   4  11  432.38   30.51
   1   4  11  419.79   18.71
  -1  -4  11  453.84   24.30
   1  -4 -12  233.13   26.03
   1   4  12  243.84   15.14
   1  -4 -12  218.48   17.35
  -1  -4  12  249.99   18.75
  -1   4 -12  231.62   18.23
   1   4  12  255.39   24.35
   1  -4 -12  218.67   22.50
   1  -4 -13 1115.46   40.29
   1   4  13 1063.21   33.26
   1  -4 -13 1181.76   59.75
  -1   4 -13 1061.76   41.34
   1   4  13 1078.64   51.04
  -1  -4  13 1065.77   40.27
   1  -4 -13 1096.16   52.27
   1  -4 -14  741.01   44.08
  -1   4 -14  763.40   36.60
   1   4  14  707.79   42.58
   1   4  14  755.92   29.41
  -1  -4  14  694.19   33.66
   1  -4 -14  758.72   34.11
   1   4  15  408.97   22.67
  -1   4 -15  438.25   29.07
   1   4  15  335.98   30.28
   1  -4 -15  377.68   24.40
  -1  -4  15  365.89   25.35
   1   4  15  369.67   16.28
   1   4  16  143.06   14.04
   1  -4 -16  155.27   16.15
  -1   4 -16  159.30   18.06
   1   4  16  172.26   11.48
   1   4  16  146.48   20.95
   1  -4 -17   88.19   12.32
   1   4  17   81.53    7.78
   1   4  17   81.26   15.64
  -1   4 -17   68.08   12.40
   1   4  17   79.80   10.67
   1  -4 -18   28.96    7.44
   1   4  18   38.42   11.70
   1   4  18   42.64    8.29
   1   4  18   37.45    5.53
  -1   4 -18   34.14    8.66
   1   4  19   89.60   12.24
   1  -4 -19   88.70   13.16
   1   4  19  110.75   19.49
  -1   4 -19   87.44   14.75
   1   4  20   68.18   16.06
   1  -4 -20   62.21   12.13
  -1   4 -20   66.22   12.95
   1  -4 -21  367.74   27.95
   1   4  21  293.54   32.86
  -1   4 -21  302.58   28.93
   1  -4 -22  100.53   14.93
   1   4  22   81.24   17.83
   1  -4 -23  102.36   15.36
   1   4  23   84.82   18.63
   1   4  24   31.23   11.45
   1  -4 -24   40.96    9.72
   1   4  25   58.96   15.10
   1  -4 -25   77.02   14.73
   1  -4 -26   68.56   13.26
   1   4  26   52.46   14.42
   1   4  27   78.89   19.48
   1  -4 -27   51.69   11.87
   1   4  28   59.64   16.92
   1  -4 -28   54.72   12.41
   1  -4 -29  266.46   27.58
   1   4  29  296.38   39.23
   1   4  30   53.65   17.04
   1  -4 -30   70.48   14.59
   1  -4 -31   40.62   11.12
   1   4  31   30.33   12.31
   1   4  32   72.01   21.04
   1  -4 -32   38.55   11.06
   1  -4 -33   18.03    7.77
   1   4  33   18.23    8.39
   1  -4 -34   21.67    8.73
   1   4  34   26.29   14.17
   1   4  35   94.77   25.90
   1  -4 -35   94.72   18.37
   1   4  36   57.75   19.61
   1  -4 -36   22.09    9.38
   1   4  37   -0.85    2.90
   1   4  38   -1.63    6.17
   1   4  39   79.87   24.43
   1   4  40   23.19   18.31
   1   4  41  149.66   34.56
   1   4  42   11.14    9.20
   1   4  43   23.97   15.99
   1   4  44   24.14   18.24
   1   4  45   65.57   24.76
   1   4  46    7.17    9.25
   1   4  47   54.00   23.39
   1   4  48    3.85    4.55
   1   4  49    5.96   13.49
   1   4  50   -0.39    8.78
   1   4  51   19.49   18.05
   1   4  52  -17.72   14.42
  -1   5  50   50.77   24.00
  -1   5  49    2.51    8.10
  -1   5  48   13.57   19.51
  -1   5  47    9.79    9.60
  -1   5  46   14.84   13.09
  -1   5  45   -0.36    4.35
  -1   5  44    3.33    3.53
  -1   5  43    6.96    7.54
  -1   5  42   12.24    7.12
  -1   5  41   -6.20   10.07
  -1   5  40   63.18   22.11
  -1   5  39    8.95    7.06
  -1   5  38   67.72   23.23
  -1   5  37   77.59   24.36
  -1   5  36   -1.30    6.56
  -1   5  35  147.56   32.07
  -1   5  34   21.86   10.65
  -1   5  34   17.21   10.59
  -1   5  33   -2.59    5.00
  -1   5  33    2.64    7.35
  -1   5  32   -3.64    4.42
  -1   5  32    4.77    5.80
  -1   5  31   32.78   11.71
  -1   5  31   49.78   18.32
  -1   5  30   92.13   22.71
  -1   5  30  141.49   23.92
  -1   5  29  206.61   34.42
  -1   5  29  141.30   23.95
  -1   5  28  225.85   36.02
  -1   5  28  198.60   27.94
  -1   5  27    6.75    6.40
  -1   5  27    3.78    6.85
  -1   5  26    3.10    5.84
  -1   5  26    6.19    6.06
  -1   5  25   58.25   16.50
  -1   5  25   34.24   10.84
  -1   5  24  118.44   23.46
  -1   5  24  121.59   20.80
  -1   5  23   73.10   19.37
  -1   5  23   60.49   15.07
  -1   5  22  663.09   47.24
  -1   5  22  667.66   53.39
  -1   5  21  102.11   21.23
  -1   5  20  704.32   52.34
  -1   5  19  140.07   23.06
  -1   5  18  105.82   18.91
  -1   5  17   98.85   18.30
  -1   5  16  145.82   17.61
  -1   5  16  164.44   22.92
  -1   5  15   11.57    6.57
  -1   5  15   12.40    5.75
  -1   5  14  102.37   17.77
  -1  -5 -14  101.16   18.01
  -1   5  14  120.16   15.07
  -1   5  13  285.19   22.65
  -1   5  13  293.40   27.95
  -1  -5 -13  245.27   27.52
  -1   5  12  512.27   39.54
  -1   5  12  447.73   34.04
  -1   5  12  491.38   29.08
  -1  -5 -12  486.44   37.21
  -1   5  11   89.05   15.98
  -1   5  11   63.52   10.47
  -1   5  11   74.15   13.77
  -1  -5 -11   54.61   10.87
  -1  -5 -11   57.75   12.81
  -1   5  10 2305.85   80.36
  -1   5  10 2279.10   59.62
  -1  -5 -10 2197.90   73.79
  -1   5  10 2223.94   70.65
  -1  -5 -10 2267.07   70.84
  -1   5   9   91.57   11.52
  -1  -5  -9   82.04   13.59
  -1  -5  -9   73.73   13.07
  -1   5   9   94.11   15.77
  -1   5   9   86.02   13.25
  -1   5   8  202.53   20.01
  -1   5   8  194.67   22.23
  -1  -5  -8  170.27   18.97
  -1  -5  -8  174.90   19.63
  -1   5   8  176.46   15.84
  -1   5   7  240.71   18.30
  -1  -5  -7  222.10   21.33
  -1   5   7  223.83   23.85
  -1   5   7  240.90   20.92
  -1  -5  -6   36.62    8.40
  -1   5   6   32.95    9.90
  -1   5   6   33.80    7.67
  -1  -5  -5   96.16   13.57
  -1   5   5  102.75   12.40
  -1   5   5  108.48   15.93
  -1   5   4  257.67   23.72
  -1   5   4  266.62   19.37
  -1  -5  -4  287.28   22.85
  -1   5   3  191.16   15.58
  -1   5   2   32.89    6.13
   1  -5   1   82.68    8.66
  -1   5   1   87.09    9.60
  -1   5   0  161.80   12.35
   1   5   0  162.18   16.04
   1  -5   0  140.47   11.43
  -1  -5   1   74.43    5.02
  -1   5  -1   77.79    8.31
   1   5   1   78.50   11.57
   1  -5  -1   80.97    9.11
  -1   5  -2   24.71    4.52
   1   5   2   20.60    5.74
  -1  -5   2   27.05    3.55
   1  -5  -2   26.30    5.59
  -1  -5   3  158.66    9.24
   1  -5  -3  139.81   12.98
  -1   5  -3  152.94   10.93
   1  -5  -3  156.05   13.74
   1   5   3  143.93   15.96
  -1  -5   4  278.66   13.30
   1   5   4  248.29   20.93
   1   5   4  271.29   22.38
   1  -5  -4  297.54   18.91
   1  -5  -4  312.92   20.26
  -1   5  -4  284.04   14.56
   1  -5  -5  111.71   12.42
   1   5   5   91.37   13.13
   1  -5  -5  111.72   11.63
  -1  -5   5  110.11    8.99
   1   5   5  124.84   15.55
   1  -5  -6   30.05    6.65
   1   5   6   21.04    6.29
   1   5   6   25.60    7.62
   1  -5  -6   36.22    6.65
  -1  -5   6   35.55    5.60
   1  -5  -7  208.19   16.07
   1   5   7  240.54   22.62
   1   5   7  248.98   10.03
   1  -5  -7  274.86   22.07
   1   5   7  249.02   22.35
  -1  -5   7  233.28   14.73
  -1  -5   8  179.96   13.63
   1   5   8  197.65    9.99
   1   5   8  209.01   21.60
   1  -5  -8  196.29   15.76
   1  -5  -8  188.36   18.97
   1   5   8  175.22   19.08
   1  -5  -9   77.87   10.09
   1  -5  -9   94.46   13.63
  -1  -5   9   90.04   10.13
   1   5   9   77.58   13.57
   1   5   9  119.08   16.00
   1  -5  -9  121.52   17.95
   1   5   9   82.10    7.11
   1  -5 -10 2254.39   79.37
   1  -5 -10 2246.10   55.74
  -1  -5  10 2307.51   53.64
   1   5  10 2178.07   73.67
   1  -5 -10 2221.57   69.50
   1   5  10 2252.58   71.91
   1   5  10 2319.30   40.96
  -1   5 -10 2289.25   55.23
   1  -5 -11   82.52   15.95
   1   5  11   78.08   13.88
  -1   5 -11   59.62    9.00
   1  -5 -11   80.59   13.79
   1  -5 -11   68.87   10.07
   1   5  11   66.93    7.41
  -1  -5  11   63.58    9.05
   1   5  12  503.16   21.56
   1  -5 -12  435.11   25.01
  -1   5 -12  484.10   27.14
   1   5  12  514.52   36.32
  -1  -5  12  463.45   25.92
   1  -5 -12  479.32   34.36
  -1   5 -13  277.46   21.36
   1   5  13  270.96   16.82
   1  -5 -13  279.29   20.52
   1   5  13  209.29   23.85
  -1  -5  13  279.70   20.88
  -1   5 -14  123.90   15.09
   1   5  14  122.42   18.73
   1  -5 -14  138.07   14.65
  -1  -5  14  108.76   13.72
   1   5  14  145.96   12.90
   1  -5 -15   16.46    5.15
  -1   5 -15    8.22    4.39
   1   5  15   15.26    4.56
   1   5  15   14.76    5.45
  -1   5 -16  159.88   18.29
   1  -5 -16  135.24   15.18
   1   5  16  142.51   14.10
   1   5  16  153.16   22.01
  -1   5 -17   81.42   13.63
   1   5  17  103.41   18.12
   1   5  17   97.02   11.99
   1  -5 -17   80.57   11.94
   1   5  18  109.46   10.76
   1   5  18   90.09   17.39
   1   5  18   93.68   12.19
   1  -5 -18  102.08   13.67
  -1   5 -18  111.64   16.14
   1   5  19  160.93   13.30
   1   5  19  147.70   15.90
  -1   5 -19  150.04   19.68
   1  -5 -19  163.53   17.90
   1   5  19  159.79   23.64
   1   5  20  653.48   26.58
  -1   5 -20  594.66   39.95
   1  -5 -20  680.14   37.32
   1   5  20  601.94   33.15
   1   5  20  633.31   48.44
  -1   5 -21  103.28   17.56
   1  -5 -21  114.90   15.89
   1   5  21  113.99   20.94
   1   5  21  103.26   10.37
   1  -5 -22  706.80   39.59
   1   5  22  657.81   26.04
   1   5  22  621.64   49.77
   1   5  23   72.22   16.90
   1  -5 -23   81.47   13.65
   1   5  24  124.92   23.43
   1  -5 -24   96.80   15.24
   1   5  25   51.45   14.46
   1  -5 -25   45.10   10.59
   1   5  26   14.94    9.42
   1  -5 -26    6.18    4.22
   1  -5 -27   -0.51    2.74
   1   5  27    5.15    7.96
   1  -5 -28  232.19   25.15
   1   5  28  198.98   31.87
   1  -5 -29  150.15   20.85
   1   5  29  173.27   30.98
   1   5  30   74.65   20.26
   1  -5 -30  136.63   20.34
   1   5  31   28.59   14.40
   1  -5 -31   25.98    9.61
   1  -5 -32    3.70    4.94
   1   5  32    0.16    4.66
   1  -5 -33    6.72    5.79
   1   5  33    1.53    7.35
   1  -5 -34   25.21    9.99
   1   5  34   40.90   17.58
   1   5  35  144.25   30.74
   1  -5 -35  137.77   22.34
   1  -5 -36    9.80    5.89
   1   5  36   16.65   12.55
   1  -5 -37   48.84   14.41
   1   5  37   72.67   22.51
   1   5  38   61.74   22.63
   1   5  39   -3.04    6.81
   1   5  40   70.40   25.13
   1   5  41    6.29    6.05
   1   5  42   30.67   16.11
   1   5  43    3.10    7.52
   1   5  44    3.69    4.59
   1   5  45   -0.69    5.03
   1   5  46    6.78   10.98
   1   5  47   10.13   13.45
   1   5  48    7.59   13.97
   1   5  49   24.13   17.34
   1   5  50   21.25   18.61
   1   5  51    7.25   12.29
  -1   6  49   -0.10    7.26
  -1   6  48   -8.70   10.26
  -1   6  47   -1.36    6.84
  -1   6  46   32.43   21.75
  -1   6  45   65.60   24.90
  -1   6  44   24.43   19.82
  -1   6  43   16.39   18.15
  -1   6  42   19.89   15.44
  -1   6  41   70.49   25.32
  -1   6  40   41.64   19.48
  -1   6  39  205.46   41.32
  -1   6  38   42.19   20.09
  -1   6  37   12.88   10.94
  -1   6  36   70.18   21.69
  -1   6  36   37.73   12.72
  -1   6  35   24.43   12.45
  -1   6  35   20.03    8.88
  -1   6  34    1.51    5.77
  -1   6  34    2.11    3.92
  -1   6  33   33.09   12.61
  -1   6  33   28.58   14.50
  -1   6  32    0.77    4.56
  -1   6  32   12.75    9.41
  -1   6  31   13.39   10.61
  -1   6  31   15.14    7.85
  -1   6  30   70.15   21.67
  -1   6  30   77.25   18.28
  -1   6  29  194.08   33.55
  -1   6  29  185.00   28.28
  -1   6  28   21.09    9.62
  -1   6  28   44.00   15.97
  -1   6  27  107.18   20.20
  -1   6  27  134.31   26.91
  -1   6  26   71.62   19.35
  -1   6  26   47.55   14.12
  -1   6  25   26.58   13.76
  -1   6  25   42.66   13.05
  -1   6  24   52.18   14.07
  -1   6  24   64.37   17.95
  -1   6  23  454.63   46.31
  -1   6  22    7.66    7.35
  -1   6  21  537.61   47.77
  -1   6  20   39.70   12.54
  -1   6  19   77.91   17.23
  -1   6  18    4.44    3.68
  -1   6  17   70.72   15.57
  -1   6  16  107.27   19.26
  -1   6  15   57.23   11.05
  -1   6  15   60.85   14.00
  -1   6  14   61.31   13.51
  -1   6  14   53.51   14.28
  -1   6  14   82.81   12.71
  -1   6  13  232.36   20.89
  -1   6  13  276.11   28.19
  -1   6  13  265.21   30.24
  -1   6  12  330.29   30.13
  -1   6  12  246.43   28.97
  -1   6  12  290.75   23.12
  -1  -6 -11  285.03   28.58
  -1   6  11  251.29   25.69
  -1   6  11  273.68   30.28
  -1   6  11  295.39   22.52
  -1   6  10  927.64   47.17
  -1   6  10  842.75   37.71
  -1  -6 -10  907.78   50.11
  -1   6  10  884.26   52.94
  -1   6   9  382.81   29.53
  -1   6   9  394.91   34.75
  -1   6   9  387.21   25.08
  -1  -6  -8  331.46   27.91
  -1   6   8  352.51   32.67
  -1   6   8  354.29   23.32
  -1   6   8  340.57   27.02
  -1  -6  -7   16.04    5.80
  -1   6   7   34.71    9.16
  -1   6   7   32.86    8.05
  -1   6   6  306.28   23.92
  -1  -6  -6  293.97   25.66
  -1   6   6  290.46   28.38
  -1  -6  -5    1.18    2.74
  -1   6   5    1.36    3.65
  -1   6   5   -1.56    1.11
  -1  -6  -4  238.84   22.11
  -1   6   4  238.14   19.52
  -1   6   3  701.25   32.31
  -1   6   2   26.20    6.26
  -1   6   1   72.25    9.75
   1   6  -1   68.12   11.10
   1   6   0   42.36    9.28
   1  -6   0   52.95    8.03
  -1   6   0   49.58    7.77
   1   6   1   76.91   12.16
  -1   6  -1   81.65    9.56
  -1  -6   1   78.02    5.33
   1  -6  -1   86.77   10.47
  -1   6  -2   19.23    4.63
  -1  -6   2   24.94    3.42
   1   6   2   23.36    6.67
   1  -6  -2   15.09    4.10
  -1  -6   3  714.32   20.24
   1  -6  -3  759.52   32.84
   1  -6  -3  741.14   31.27
  -1   6  -3  752.59   28.11
   1   6   3  671.89   36.38
  -1  -6   4  244.86   12.85
   1   6   4  251.55   22.52
   1  -6  -4  229.88   17.70
  -1   6  -4  203.17   14.38
   1  -6  -4  230.84   18.82
   1   6   4  244.17   23.32
  -1  -6   5    0.78    0.68
   1   6   5   -2.17    2.95
   1   6   5   -1.80    1.53
   1  -6  -5    0.42    0.58
  -1   6  -5    2.48    2.29
   1  -6  -5    4.05    2.15
   1  -6  -6  318.41   20.63
   1  -6  -6  275.62   22.02
   1   6   6  267.85   24.13
  -1  -6   6  303.83   16.23
   1   6   6  294.81   26.43
   1   6   7   32.26    3.38
   1  -6  -7   29.14    6.40
   1   6   7   42.45   10.13
  -1  -6   7   28.86    5.27
   1   6   7   29.40    8.91
   1  -6  -7   24.66    6.72
   1   6   8  333.98   12.66
   1   6   8  335.98   29.16
  -1  -6   8  376.49   20.17
   1  -6  -8  324.58   25.76
   1   6   8  333.64   27.91
   1  -6  -8  381.31   22.55
   1   6   9  392.51   32.29
   1   6   9  393.02   15.30
   1   6   9  405.21   31.61
   1  -6  -9  388.63   29.21
   1  -6  -9  376.84   22.89
  -1  -6   9  440.47   22.77
   1  -6 -10  917.86   36.03
   1   6  10  887.05   49.57
   1  -6 -10  910.86   46.38
   1   6  10  832.88   46.14
  -1  -6  10  941.02   34.88
   1   6  10  954.78   26.35
  -1  -6  11  303.05   20.62
   1   6  11  287.82   15.81
   1  -6 -11  311.89   27.60
   1   6  11  302.42   28.41
   1  -6 -11  244.40   19.05
   1   6  11  292.56   29.14
   1   6  12  284.46   29.12
  -1   6 -12  311.45   22.73
   1   6  12  301.63   28.90
   1  -6 -12  286.90   21.18
   1   6  12  306.61   16.99
  -1  -6  12  295.29   21.11
   1   6  13  248.13   16.25
  -1  -6  13  290.88   21.69
   1   6  13  256.20   27.28
  -1   6 -13  232.73   20.34
   1  -6 -13  251.03   19.71
   1  -6 -14   80.69   11.21
   1   6  14   72.91    9.18
   1   6  14   75.84   15.09
  -1  -6  14   79.09   11.88
  -1   6 -14   91.93   13.47
   1  -6 -15   56.46    9.73
   1   6  15   67.63   14.89
   1   6  15   64.82    9.20
  -1   6 -15   54.19   10.62
  -1   6 -16  116.27   15.89
   1   6  16   98.93   11.65
   1  -6 -16  127.91   15.04
   1   6  16  129.59   21.09
  -1   6 -17   51.19   10.98
   1   6  17   51.67    8.83
   1  -6 -17   67.44   10.94
   1   6  17   52.82   13.67
   1   6  18   12.63    6.58
   1   6  18   19.02    5.83
  -1   6 -18    8.04    4.90
   1  -6 -18   18.65    6.15
   1  -6 -19   78.74   12.44
   1   6  19   82.54   12.16
   1   6  19   56.49   14.41
  -1   6 -19   66.14   12.61
   1   6  20   43.31    8.74
   1  -6 -20   28.79    7.84
  -1   6 -20   34.54   10.24
   1   6  20   32.59   12.04
   1   6  21  507.70   26.81
   1   6  21  499.32   45.27
   1  -6 -21  514.46   33.17
   1   6  22    7.79    7.95
   1  -6 -22    6.27    2.75
   1   6  22    1.86    2.02
   1   6  23  310.57   37.34
   1  -6 -23  388.68   29.70
   1   6  23  391.34   22.95
   1  -6 -24   46.39   10.31
   1   6  24   51.02   15.00
   1   6  24   58.78    8.51
   1   6  25   33.66    6.09
   1  -6 -25   26.19    8.52
   1   6  25   47.41   15.01
   1  -6 -26   47.68   11.54
   1   6  26   66.57   18.09
   1   6  27  149.97   27.74
   1  -6 -27  127.68   18.36
   1  -6 -28   21.79    8.44
   1   6  28   23.31   12.92
   1  -6 -29  143.35   20.63
   1   6  29  203.66   33.30
   1  -6 -30   59.32   13.26
   1   6  30   57.84   17.78
   1  -6 -31   19.97    8.78
   1   6  31   -0.44    1.45
   1  -6 -32    8.79    6.35
   1   6  32    1.31    3.25
   1  -6 -33   37.53   11.15
   1   6  33   28.24   13.32
   1  -6 -34    9.57    6.53
   1   6  34    0.55    4.41
   1   6  35   52.73   19.46
   1  -6 -35   50.75   13.49
   1   6  36   55.99   20.36
   1  -6 -36   48.04   13.19
   1  -6 -37   27.93   10.70
   1   6  37   24.58   14.67
   1   6  38   15.26   10.98
   1  -6 -38   56.56   15.28
   1   6  39  204.72   40.97
   1   6  40   22.64   14.14
   1   6  41   94.61   27.80
   1   6  42   10.43    9.13
   1   6  43   14.02   13.84
   1   6  44    1.47    9.37
   1   6  45   43.55   20.88
   1   6  46   56.38   25.71
   1   6  47   22.39   15.38
   1   6  48    1.55    4.52
   1   6  49   39.10   22.62
   1   6  50    9.36   10.95
  -1   7  49    8.50   12.76
  -1   7  48   -3.06    5.53
  -1   7  47   15.14   11.06
  -1   7  46   18.16   13.12
  -1   7  45   -3.27    8.42
  -1   7  44   25.13   18.74
  -1   7  43   10.78   13.04
  -1   7  42   15.90   11.23
  -1   7  41    3.43    5.35
  -1   7  40   24.15   15.21
  -1   7  39   -6.13    5.74
  -1   7  38    8.47    9.05
  -1   7  37   10.80   13.77
  -1   7  37   14.59    7.79
  -1   7  36   23.93   16.15
  -1   7  36   17.04    8.86
  -1   7  35    5.13    5.35
  -1   7  35    5.00    7.44
  -1   7  34   12.92   10.35
  -1   7  34   11.14    7.75
  -1   7  33    8.56    8.36
  -1   7  33   -1.01    4.04
  -1   7  32   82.97   23.90
  -1   7  32   75.33   18.56
  -1   7  31    0.13    1.34
  -1   7  31    3.94    7.61
  -1   7  30  172.10   32.83
  -1   7  30  157.52   26.75
  -1   7  29   37.99   13.77
  -1   7  29   22.94   10.05
  -1   7  28  186.47   33.50
  -1   7  28  188.43   27.88
  -1   7  27   15.32   12.37
  -1   7  27   16.52    8.83
  -1   7  26   99.07   22.99
  -1   7  26  119.54   21.94
  -1   7  25    3.88    5.34
  -1   7  24  331.76   41.27
  -1   7  23    4.03    6.11
  -1   7  22  663.98   55.35
  -1   7  21   45.16   12.87
  -1   7  20  323.17   36.78
  -1   7  19   52.69   15.44
  -1   7  18   23.27    9.75
  -1   7  17   89.34   18.93
  -1   7  16   70.59   15.36
  -1   7  15  203.17   29.01
  -1   7  15  184.86   25.34
  -1   7  15  172.78   19.24
  -1   7  14  112.81   21.29
  -1   7  14  128.99   20.67
  -1   7  14  123.68   15.77
  -1   7  13   31.20    7.92
  -1   7  13   26.61    9.90
  -1   7  13   23.80    8.97
  -1   7  12  899.37   41.38
  -1   7  12  841.43   49.76
  -1   7  12  867.66   56.66
  -1   7  11   13.95    5.11
  -1   7  11    5.97    3.36
  -1   7  11   14.38    6.71
  -1   7  10  782.12   45.05
  -1   7  10  765.62   36.86
  -1   7  10  811.31   53.63
  -1   7   9  190.55   25.54
  -1   7   9  194.49   22.00
  -1   7   8   96.86   17.55
  -1   7   8   59.82   11.77
  -1   7   7   79.85   13.32
  -1   7   7   68.16   15.29
  -1   7   6  236.62   26.92
  -1   7   6  290.05   24.54
  -1   7   5   63.54   11.30
  -1   7   5   62.22   13.85
  -1   7   4   48.27    9.59
  -1   7   3  543.55   30.86
  -1   7   2  129.89   14.55
  -1   7   1  171.35   16.07
   1   7  -1  193.37   20.08
   1   7   0  107.56   14.77
  -1   7   0   99.62   11.89
   1  -7   0  145.02   14.50
  -1  -7   0  112.59    5.92
  -1  -7   1  180.06    8.61
   1   7   1  174.13   19.36
  -1   7  -1  189.42   16.13
   1  -7  -1  188.03   17.10
  -1  -7   2  134.77    8.34
   1   7   2  134.63   17.20
  -1   7  -2  149.83   14.21
   1  -7  -2  145.38   15.19
   1   7   3  518.66   34.19
   1  -7  -3  554.49   28.24
  -1   7  -3  563.11   27.04
   1  -7  -3  569.78   31.12
  -1  -7   3  556.06   18.55
   1  -7  -4   54.38    9.88
  -1   7  -4   53.45    8.06
   1   7   4   56.17   11.43
   1  -7  -4   48.76    8.42
  -1  -7   4   49.62    5.96
   1   7   5   73.66   13.27
   1   7   5   61.50   12.54
   1  -7  -5   82.89   12.31
  -1   7  -5   63.17    8.91
   1  -7  -5   61.50    9.53
  -1  -7   5   61.69    7.11
  -1   7  -6  303.49   19.27
   1  -7  -6  278.97   23.58
   1   7   6  301.48   26.79
   1   7   6  300.43   28.62
   1  -7  -6  315.90   21.24
  -1  -7   6  289.08   16.48
   1  -7  -7   67.72   12.08
  -1  -7   7   79.92    9.08
   1  -7  -7   73.40   10.39
   1   7   7   65.84   13.00
   1   7   7   60.49   13.38
   1  -7  -8  104.97   12.39
   1   7   8  105.54   17.70
   1   7   8   88.65    6.25
   1   7   8   86.20   14.98
   1  -7  -8   80.49   13.62
  -1  -7   8   99.22   10.51
   1  -7  -9  196.71   16.97
   1   7   9  186.13   10.14
  -1  -7   9  181.18   15.08
   1   7   9  203.37   24.68
   1  -7  -9  183.07   20.98
   1   7   9  180.35   21.92
   1  -7 -10  798.97   34.48
   1   7  10  817.00   50.68
   1   7  10  802.01   47.54
   1   7  10  828.23   23.56
  -1  -7  10  822.99   33.30
   1   7  11    8.61    2.55
   1   7  11    6.19    5.74
   1  -7 -11    6.91    3.62
  -1  -7  11   10.80    4.04
   1   7  11   16.68    7.34
   1   7  12  866.70   51.76
   1  -7 -12  960.48   39.36
   1   7  12  876.21   28.30
  -1  -7  12  890.27   37.46
   1   7  12  815.19   52.36
  -1  -7  13   30.52    6.93
   1   7  13   22.89    9.36
   1   7  13   39.18   11.89
   1   7  13   35.08    6.31
   1  -7 -13   26.93    6.73
  -1   7 -13   30.26    7.73
   1   7  14  146.14   13.22
  -1   7 -14  125.76   16.01
   1   7  14  152.47   22.69
   1  -7 -14  136.74   15.09
   1   7  15  207.57   16.47
   1   7  15  149.27   22.50
  -1   7 -15  202.91   20.68
   1  -7 -15  190.98   18.02
   1   7  16   96.47   11.96
  -1   7 -16   64.03   11.64
   1  -7 -16   94.02   12.83
   1   7  16   89.75   18.40
   1   7  17  115.33   13.77
   1  -7 -17  101.24   13.44
   1   7  17   88.99   18.38
  -1   7 -17  111.87   16.28
   1   7  18   18.10    5.75
  -1   7 -18   15.05    6.48
   1   7  18   14.30    6.07
   1  -7 -18   10.07    4.23
  -1   7 -19   68.08   13.26
   1  -7 -19   78.30   12.61
   1   7  19   70.56   16.42
   1   7  19   72.86   11.69
   1  -7 -20  348.41   26.90
  -1   7 -20  318.49   29.86
   1   7  20  365.31   26.40
   1   7  20  365.26   38.65
   1  -7 -21   27.26    7.85
   1   7  21   36.73   12.22
   1  -7 -22  558.27   35.43
   1   7  22  653.96   54.32
   1   7  23   -0.68    4.39
   1  -7 -23    2.84    2.34
   1   7  23    5.89    3.86
   1   7  24  270.32   37.14
   1   7  24  347.05   23.90
   1  -7 -24  325.19   27.97
   1  -7 -25    0.71    1.89
   1   7  25   -3.61    5.57
   1   7  25    8.41    3.09
   1   7  26  119.10   13.45
   1  -7 -26   85.09   14.64
   1   7  26  143.37   27.29
   1   7  27    4.70    2.97
   1  -7 -27    5.07    2.50
   1   7  27    7.10    8.48
   1  -7 -28  171.66   21.75
   1   7  28  192.74   33.14
   1  -7 -29   27.40    8.62
   1   7  29   16.22    8.39
   1   7  30  152.20   30.52
   1  -7 -30  196.97   23.86
   1   7  31   -2.95    6.85
   1  -7 -31    4.66    5.63
   1  -7 -32   75.27   15.84
   1   7  32   83.28   23.97
   1   7  33    1.65    4.80
   1  -7 -33   -0.75    3.79
   1  -7 -34   16.54    7.97
   1   7  34   32.14   14.70
   1  -7 -35    7.09    5.46
   1   7  35   13.76   12.43
   1   7  36    8.67    8.89
   1  -7 -36    8.82    5.16
   1  -7 -37   27.33   11.16
   1   7  37   32.35   16.78
   1   7  38   25.56   13.65
   1  -7 -38   15.02    8.19
   1   7  39   -1.57    2.33
   1   7  40   17.25   10.97
   1   7  41  -12.55   14.30
   1   7  42   -3.28    7.00
   1   7  43    9.21   13.62
   1   7  44   15.77   11.65
   1   7  45    3.12    6.24
   1   7  46   26.38   19.21
   1   7  47    2.52    4.09
   1   7  48  -22.27   17.06
   1   7  49   29.04   18.85
  -1   8  48    1.77    6.10
  -1   8  47   12.13   12.67
  -1   8  46    9.46   10.68
  -1   8  45   10.34    6.21
  -1   8  44   18.86   13.56
  -1   8  43   27.87   16.23
  -1   8  42    4.32    3.03
  -1   8  41  100.92   30.10
  -1   8  40   -5.41   10.03
  -1   8  39  207.16   41.56
  -1   8  38   29.01   18.96
  -1   8  37   43.63   18.91
  -1   8  36    3.32   10.45
  -1   8  35   36.78   18.04
  -1   8  35   31.81   12.95
  -1   8  34   47.50   15.43
  -1   8  34   65.72   22.82
  -1   8  33    8.81    9.22
  -1   8  33   39.41   13.58
  -1   8  32  161.40   34.74
  -1   8  32  220.62   32.48
  -1   8  31    0.74    4.51
  -1   8  31   -6.37    6.98
  -1   8  30   -2.55    5.39
  -1   8  30   15.58    8.22
  -1   8  29  173.86   33.33
  -1   8  29   93.54   20.41
  -1   8  28   12.35   11.51
  -1   8  28   31.17   12.81
  -1   8  27  103.55   24.09
  -1   8  26   15.47    8.95
  -1   8  25   62.73   17.34
  -1   8  24   44.39   16.74
  -1   8  23  260.73   35.93
  -1   8  22   29.57   10.56
  -1   8  21  172.49   27.56
  -1   8  20   -1.45    2.83
  -1   8  19  127.44   22.89
  -1   8  18    9.69    7.02
  -1   8  17   19.70    9.17
  -1   8  16   41.45   13.23
  -1   8  16   38.37   12.18
  -1   8  15   36.61   14.19
  -1   8  15    8.41    4.43
  -1   8  14  124.68   20.32
  -1   8  14  100.38   21.20
  -1   8  14   93.70   14.52
  -1   8  13  307.19   32.00
  -1   8  13  235.54   31.18
  -1   8  13  245.52   22.69
  -1   8  12   69.45   15.84
  -1   8  12   58.12   10.70
  -1   8  12   49.11   12.45
  -1   8  11   14.65    6.59
  -1   8  11   25.07    9.60
  -1   8  10   20.25    7.89
  -1   8  10   59.17   13.48
  -1   8   9    1.54    3.75
  -1   8   9    8.47    4.81
  -1   8   8   97.56   19.00
  -1   8   8  106.06   16.65
  -1   8   7   -1.16    1.73
  -1   8   7    2.82    3.90
  -1   8   6   26.37   10.86
  -1   8   6   17.20    6.74
  -1   8   5  256.96   28.94
  -1   8   5  297.41   25.83
  -1   8   4  281.96   24.21
  -1   8   3 1049.06   45.87
   1   8  -3 1023.44   48.48
  -1   8   2    5.49    3.99
   1   8  -2    4.10    3.34
  -1   8   1   87.35   12.78
   1   8  -1   76.66   13.20
  -1   8   0   17.18    5.90
  -1  -8   0   20.03    2.66
   1   8   0   14.15    5.55
  -1   8  -1   87.71   12.01
  -1  -8   1   92.79    6.56
   1  -8  -1   77.84   11.80
   1   8   1   91.21   14.96
   1   8   2   10.51    5.99
  -1  -8   2    6.65    2.24
  -1   8  -2    5.53    2.83
   1  -8  -2    0.43    0.87
   1   8   3 1035.28   51.14
  -1  -8   3 1023.55   26.39
   1  -8  -3 1000.85   44.42
   1  -8  -3  984.35   39.12
  -1   8  -3 1008.98   39.33
   1  -8  -4  281.81   23.94
  -1   8  -4  299.33   21.15
  -1  -8   4  283.85   14.93
   1   8   4  285.59   27.02
   1  -8  -4  272.86   20.53
   1  -8  -5  318.33   22.05
  -1   8  -5  283.50   20.31
   1   8   5  304.82   28.41
  -1  -8   5  300.37   16.30
   1  -8  -5  294.12   25.19
   1   8   5  258.81   27.73
   1  -8  -6   26.21    6.30
   1   8   6   23.32    9.31
   1  -8  -6   23.81    7.19
  -1   8  -6   19.98    5.64
  -1  -8   6   18.99    4.66
   1   8   6   18.94    7.13
   1   8   7   -0.70    2.30
   1  -8  -7    2.43    4.24
   1  -8  -7    0.59    0.45
   1   8   7    3.58    2.51
  -1  -8   7    0.99    1.79
  -1   8  -7    1.89    2.71
   1   8   8  116.59   18.37
   1  -8  -8   97.46   12.13
   1   8   8   96.59   17.50
  -1  -8   8  100.59   11.05
   1  -8  -9   12.51    4.17
   1   8   9    8.88    6.11
  -1  -8   9    9.78    3.68
   1   8   9    0.24    2.40
  -1  -8  10   51.44    8.46
   1   8  10   32.52   11.65
   1   8  10   65.27   14.44
   1  -8 -10   24.54    6.48
   1   8  10   51.13    5.79
   1   8  11   25.69    9.63
   1  -8 -11   20.75    5.77
  -1  -8  11   28.45    6.59
   1   8  11   27.88    4.64
   1   8  11   17.30    7.41
   1  -8 -12   67.58   10.60
   1   8  12   68.22    7.79
   1   8  12   45.72   12.82
   1   8  12   56.66   13.61
  -1  -8  12   49.33    8.84
   1   8  13  282.27   16.81
   1   8  13  268.76   32.19
   1  -8 -13  244.36   20.65
   1   8  13  240.08   28.77
  -1  -8  13  265.26   21.72
   1   8  14  102.85   19.82
   1   8  14  118.80   11.80
   1  -8 -14  108.29   13.59
   1   8  14  127.94   21.31
   1   8  15   43.45    7.48
   1  -8 -15   26.05    7.14
  -1   8 -15   34.04    8.84
   1   8  15   40.65   12.83
  -1   8 -16   25.05    7.49
   1  -8 -16   29.94    7.62
   1   8  16   27.58   11.13
   1   8  16   18.99    5.07
   1   8  17    7.39    3.66
  -1   8 -17    7.81    3.90
   1   8  17   13.74    8.79
   1  -8 -17    7.32    3.29
   1  -8 -18    9.55    3.65
   1   8  18   11.78    7.52
  -1   8 -18    7.83    5.05
   1   8  18    9.35    4.25
   1   8  19  127.92   15.41
   1   8  19  118.20   23.58
   1  -8 -19  149.45   17.69
  -1   8 -19  102.61   16.53
   1   8  20    4.03    5.24
   1  -8 -20   -2.20    3.32
   1   8  20    1.33    2.66
   1   8  21  151.75   18.23
   1  -8 -21  171.25   19.34
   1   8  22   73.26   19.79
   1  -8 -22   46.91   10.10
   1   8  23  234.38   33.99
   1  -8 -23  217.43   22.40
   1   8  24   52.54   17.23
   1  -8 -24   38.33    9.81
   1   8  25   66.91   11.34
   1   8  25   69.03   20.21
   1  -8 -25   89.96   15.44
   1   8  26   14.35    9.24
   1   8  26   23.45    6.83
   1   8  27   87.01   22.93
   1   8  27   87.03   12.22
   1  -8 -27   82.37   14.83
   1   8  28    9.26    4.33
   1  -8 -28    9.51    5.80
   1   8  28   -1.08    5.91
   1   8  29  130.00   27.26
   1  -8 -29  147.59   20.52
   1   8  29  124.81   13.18
   1   8  30   16.62   12.72
   1  -8 -30   14.74    6.54
   1  -8 -31    9.41    5.22
   1   8  31    8.68    7.95
   1  -8 -32  219.86   26.34
   1   8  32  205.19   36.88
   1  -8 -33   38.55   11.20
   1   8  33   36.43   17.43
   1   8  34   67.30   20.76
   1  -8 -34   53.17   13.44
   1   8  35   23.76   13.67
   1  -8 -35   25.51    9.44
   1  -8 -36   12.35    8.16
   1   8  36   -7.50    7.96
   1   8  37   49.81   18.82
   1  -8 -37   41.65   13.23
   1   8  38   12.03    8.58
   1  -8 -38   13.89    8.16
   1   8  39  147.64   35.91
   1   8  40   21.33   15.44
   1   8  41  106.18   31.29
   1   8  42    7.82   10.33
   1   8  43   36.06   18.54
   1   8  44   -4.83    8.13
   1   8  45    7.76   16.34
   1   8  46   20.34   13.35
   1   8  47   -1.50   11.29
   1   8  48   12.20   13.45
  -1   9  47   29.08   20.09
  -1   9  46   17.39   16.11
  -1   9  45   13.55   16.47
  -1   9  44   -0.77    9.07
  -1   9  43   17.89   16.66
  -1   9  42   18.33   14.76
  -1   9  41   11.66   12.30
  -1   9  40   37.11   20.69
  -1   9  39   42.00   22.22
  -1   9  38   37.58   23.51
  -1   9  37   -3.07    7.45
  -1   9  36   11.86    9.98
  -1   9  35    2.50    6.45
  -1   9  34   10.89   18.11
  -1   9  34    6.00    3.14
  -1   9  33   -6.19    6.75
  -1   9  33   -0.88    8.72
  -1   9  32   17.98   13.41
  -1   9  32    7.44    7.44
  -1   9  31    4.18    5.87
  -1   9  31   25.00   10.72
  -1   9  30   35.20   13.20
  -1   9  30   34.30   15.46
  -1   9  29    1.47    3.65
  -1   9  29   16.34   10.12
  -1   9  28   39.38   16.38
  -1   9  27   38.24   14.02
  -1   9  26    4.89    4.92
  -1   9  25   31.79   12.37
  -1   9  24  229.54   34.50
  -1   9  23  110.03   23.16
  -1   9  22  329.11   40.29
  -1   9  21    1.59    4.26
  -1   9  20   56.96   15.57
  -1   9  19   25.50   10.36
  -1   9  18    9.61    6.67
  -1   9  17   26.37   12.43
  -1   9  17   25.15   10.81
  -1   9  16  102.75   22.92
  -1   9  16   78.71   17.90
  -1   9  15   58.14   16.27
  -1   9  15   65.71   16.79
  -1   9  14  195.86   26.99
  -1   9  14  155.25   27.09
  -1   9  14  162.91   19.07
  -1   9  13   85.93   17.80
  -1   9  13   51.84   15.41
  -1   9  12  411.84   42.52
  -1   9  12  443.36   38.85
  -1   9  11  136.36   20.82
  -1   9  11  103.39   20.92
  -1   9  10  592.17   50.90
  -1   9  10  721.44   47.40
  -1   9   9   29.86   10.84
  -1   9   9   17.64    7.02
  -1   9   8  163.11   25.48
  -1   9   8  162.83   21.58
  -1   9   7  104.56   20.58
  -1   9   7   83.55   15.34
  -1   9   6   15.92    8.40
  -1   9   6   13.13    6.38
  -1   9   5   29.81   11.23
  -1   9   5   59.81   12.29
   1   9  -4   95.78   15.88
  -1   9   4   92.17   14.90
   1   9  -3    4.75    2.87
  -1   9   3   16.53    5.97
   1   9  -2    3.65    4.57
  -1   9   2    5.20    2.16
   1   9  -1    5.88    4.85
  -1  -9  -1    5.48    1.33
  -1   9   1    6.17    4.24
  -1  -9  -1    4.46    1.50
   1   9   0    4.60    4.35
  -1   9   0    2.17    3.35
  -1  -9   0    2.08    1.14
   1   9   1    8.53    5.77
  -1   9  -1    0.77    3.01
  -1  -9   1    5.19    1.66
   1  -9  -2    1.37    1.36
  -1   9  -2    2.04    1.51
   1   9   2    6.62    5.38
  -1  -9   2    1.43    1.16
   1  -9  -3    4.82    3.06
  -1   9  -3    9.34    4.09
   1   9   3    6.01    1.67
  -1  -9   3    4.92    1.52
   1  -9  -3    3.23    2.07
   1  -9  -4   84.27   12.07
   1   9   4   75.05   14.35
  -1   9  -4   98.83   13.25
  -1  -9   4   92.51    8.78
   1  -9  -4   89.62   14.11
  -1  -9   5   44.95    6.41
   1   9   5   46.35   10.99
  -1   9  -5   61.59   10.41
   1  -9  -5   47.91    8.80
   1   9   5   32.44   10.92
   1   9   6   31.30   11.05
  -1  -9   6   18.89    4.52
   1   9   6   27.93    9.50
  -1   9  -6   25.95    7.04
   1  -9  -6   19.14    5.84
  -1   9  -7   77.09   11.30
   1  -9  -7   88.87   12.28
   1   9   7   72.68   15.38
   1   9   7  100.47   19.06
  -1  -9   7   91.42   10.25
   1   9   8  170.66   25.04
  -1   9  -8  166.62   17.02
   1  -9  -8  173.10   16.85
  -1  -9   8  162.09   14.22
   1   9   8  131.92   20.33
   1   9   9   43.63   13.20
   1   9   9   25.79   10.08
   1  -9  -9   31.97    6.99
  -1   9  -9   27.96    7.27
  -1  -9   9   23.46    5.70
  -1  -9  10  704.12   32.24
   1  -9 -10  675.47   33.43
   1   9  10  698.68   47.99
   1   9  10  715.02   53.25
  -1  -9  11  127.68   14.37
   1   9  11  123.32   21.04
   1   9  11  129.95   22.55
   1  -9 -11  118.39   14.00
   1   9  12  446.08   42.68
   1   9  12  412.61   18.64
   1   9  12  430.55   39.33
  -1  -9  12  393.21   26.19
   1  -9 -12  458.49   27.98
   1   9  13   82.95   18.99
   1   9  13   79.44    8.65
   1   9  13   90.53   18.30
   1  -9 -13  101.66   13.55
   1   9  14  146.16   24.73
   1   9  14  177.49   26.42
   1  -9 -14  154.17   16.61
   1   9  14  153.84   12.99
   1   9  15   61.36    8.73
   1   9  15   56.41   16.29
   1   9  15   68.49   16.62
   1  -9 -15   57.99   10.21
   1   9  16   83.94   18.63
   1   9  16   83.47   19.31
   1   9  16   56.85    8.89
  -1   9 -16   56.90   12.53
   1  -9 -16   59.99   10.79
   1   9  17   20.95    9.88
  -1   9 -17   13.66    6.06
   1   9  17   19.87    5.61
   1  -9 -17   13.36    5.20
  -1   9 -18   28.17    9.67
   1   9  18   19.96   10.33
   1   9  18   27.49    7.02
   1  -9 -18   27.80    7.62
   1  -9 -19   15.53    5.82
   1   9  19   30.00   11.86
   1   9  19   31.12    7.69
   1   9  20   81.61   18.59
   1  -9 -20   81.83   12.91
   1   9  20   89.14   13.20
   1   9  21    5.38    2.18
   1   9  21    6.84    4.13
   1  -9 -21    7.58    3.22
   1  -9 -22  294.52   25.93
   1   9  22  353.27   41.86
   1   9  23  122.40   25.09
   1  -9 -23  135.23   17.54
   1   9  24  240.23   35.97
   1  -9 -24  219.61   22.91
   1  -9 -25   29.74    8.90
   1   9  25    8.27    5.22
   1   9  26    4.50    2.66
   1  -9 -26    3.38    3.87
   1   9  26   -3.49    6.50
   1   9  27   61.77   11.81
   1   9  27   65.83   19.16
   1  -9 -27   71.53   13.95
   1  -9 -28   28.25    8.94
   1   9  28   34.79   15.22
   1   9  28   24.54    6.61
   1   9  29   28.11   14.11
   1  -9 -29   26.85    9.32
   1   9  30   24.40   10.98
   1  -9 -30   30.79    9.01
   1   9  31    5.32    3.14
   1  -9 -31   24.94    8.27
   1  -9 -32    0.46    1.71
   1   9  32   -3.50    3.87
   1   9  33   -1.71    5.48
   1  -9 -33   -5.04    5.35
   1   9  34    7.34    2.89
   1  -9 -34   18.00    8.20
   1  -9 -35   24.27    8.59
   1   9  35   18.73   13.73
   1  -9 -36    4.57    5.36
   1   9  36   -9.30   10.76
   1   9  37    3.44    8.90
   1  -9 -37    6.35    3.41
   1  -9 -38   64.27   16.00
   1   9  38   66.17   24.35
   1   9  39   32.85   18.77
   1   9  40   71.03   24.97
   1   9  41    0.51    3.85
   1   9  42   19.21   13.88
   1   9  43    8.33   10.61
   1   9  44  -10.67   13.83
   1   9  45    3.95    4.38
   1   9  46    6.02    7.66
   1   9  47   31.86   18.79
  -1  10  46   -6.47   11.06
  -1  10  45   17.63   15.95
  -1  10  44   11.04    8.21
  -1  10  43    9.99    7.25
  -1  10  42   18.14   13.60
  -1  10  41   89.35   29.93
  -1  10  40    7.52   11.41
  -1  10  39   16.43   11.38
  -1  10  38   17.12   15.77
  -1  10  37    6.59   10.06
  -1  10  36   14.34   10.95
  -1  10  35    3.60    6.36
  -1  10  34   11.31   10.36
  -1  10  33    1.89    6.46
  -1  10  33   10.91    6.95
  -1  10  32    4.04    5.35
  -1  10  32   -7.51    5.88
  -1  10  31    5.68    3.77
  -1  10  31    8.67    6.63
  -1  10  30    5.25    3.91
  -1  10  29    6.29    7.70
  -1  10  28    7.40    8.97
  -1  10  27   19.30   10.99
  -1  10  26   60.22   20.02
  -1  10  25    2.62    6.40
  -1  10  24   30.50   14.19
  -1  10  23   97.01   23.42
  -1  10  22   35.00   13.87
  -1  10  21   18.92    7.77
  -1  10  20   53.85   17.26
  -1  10  19    0.22    2.33
  -1  10  18    5.98    3.79
  -1  10  18   13.51    7.79
  -1  10  17   41.35   15.80
  -1  10  17   30.39   11.85
  -1  10  16   46.09   14.76
  -1  10  16   66.34   19.59
  -1  10  15   73.18   18.60
  -1  10  15   51.24   15.99
  -1  10  14   43.13   13.09
  -1  10  14   59.04   17.96
  -1  10  13   13.95    7.34
  -1  10  13   15.09    9.82
  -1  10  12    7.83    5.75
  -1  10  12   10.35    8.32
  -1  10  11   59.72   14.16
  -1  10  11  116.17   23.76
  -1  10  10    4.29    3.91
  -1  10  10   11.05    8.46
  -1  10   9   76.11   19.38
  -1  10   9   96.51   17.85
  -1  10   8   46.83   12.03
  -1  10   8   34.30   12.55
  -1  10   7    6.42    4.43
  -1  10   7   12.96    8.51
  -1  10   6   -0.46    4.79
  -1  10   6    9.77    5.50
  -1  10   5  311.16   36.67
  -1  10   5  257.40   26.71
   1  10  -5  226.90   25.53
  -1  10   4    1.73    2.89
   1  10  -4    7.09    5.18
  -1  10   3  126.21   18.25
   1  10  -3  131.81   19.64
   1  10  -2   28.39    9.24
  -1  10   2   18.62    7.13
   1  10  -1    4.05    4.31
  -1  10   1    2.78    1.77
  -1 -10  -1    2.99    0.95
  -1 -10  -1    4.19    1.59
  -1 -10   0    4.88    1.59
   1  10   0    3.89    0.81
  -1  10   0    0.87    1.78
   1  10   1    2.85    4.66
  -1  10  -1    2.36    2.59
  -1 -10   1    3.60    1.57
   1 -10  -2   21.77    6.47
   1  10   2   23.93    9.76
  -1  10  -2   19.21    6.78
  -1 -10   2   20.19    3.69
  -1  10  -3  120.93   16.10
   1 -10  -3  151.91   16.69
   1  10   3  150.51   21.34
  -1 -10   3  131.55   10.11
   1  10   4   -1.17    2.34
  -1 -10   4    1.73    0.40
   1 -10  -4    1.33    1.87
  -1  10  -4    3.17    2.39
   1  10   5  263.81   31.82
   1  10   5  239.18   27.84
  -1 -10   5  246.82   15.69
  -1  10  -5  260.29   22.66
   1 -10  -5  249.14   20.92
  -1 -10   6    7.26    2.88
   1 -10  -6    2.42    2.43
  -1  10  -6   10.32    4.58
   1  10   6    5.57    4.84
   1  10   6   -2.33    3.91
  -1  10  -7   12.33    5.10
   1 -10  -7   11.89    4.42
   1  10   7   21.22   10.36
  -1 -10   7   23.74    5.35
   1  10   7   23.54    9.47
   1  10   8   14.34    9.08
   1 -10  -8   33.69    7.54
  -1  10  -8   37.31    8.49
   1  10   8   23.61    8.58
  -1 -10   8   27.11    6.19
   1  10   9  141.87   22.37
   1 -10  -9  111.53   13.57
   1  10   9   77.96   17.09
  -1 -10   9   94.40   11.52
  -1  10  -9  119.55   15.23
   1  10  10    2.22    4.28
  -1  10 -10    6.28    2.87
   1 -10 -10    7.70    4.28
  -1 -10  10   10.14    3.79
   1  10  10   -1.13    1.56
   1  10  11   73.88   16.68
   1  10  11   94.50   19.75
  -1 -10  11   86.10   12.14
   1 -10 -11  117.27   14.18
   1 -10 -12    8.91    4.36
   1  10  12   11.46    5.46
   1  10  12   15.14    8.07
   1 -10 -13    8.41    3.87
   1  10  13   12.18    7.79
   1  10  13    9.27    6.46
   1  10  14   59.18   15.89
   1 -10 -14   59.65   10.26
   1  10  14   67.21   18.48
   1  10  15   87.48   19.69
   1  10  15   57.29   14.62
   1 -10 -15   75.73   11.96
   1  10  15   69.08    8.91
   1  10  16   38.22   12.40
   1  10  16   61.52   16.90
   1  10  16   28.64    6.09
   1 -10 -16   46.11    9.39
   1  10  17   39.49    7.74
   1 -10 -17   31.43    7.97
   1  10  17   24.77   10.58
   1  10  17   46.79   14.75
   1  10  18   21.88    6.67
   1  10  18   15.51    9.27
   1 -10 -18   19.83    6.19
   1 -10 -19    0.74    1.63
   1  10  19    6.83    4.11
   1  10  19   -1.73    3.25
   1  10  20   50.61    9.75
   1  10  20   53.03   15.84
   1 -10 -20   49.84   10.36
   1  10  21   20.74    9.65
   1  10  21   17.30    5.78
   1 -10 -21   36.07    8.79
   1 -10 -22   42.62    9.58
   1  10  22   39.70   16.91
   1  10  23  101.97   24.18
   1 -10 -23   93.87   14.87
   1 -10 -24   12.20    5.89
   1  10  24    6.82    7.78
   1 -10 -25    4.30    2.38
   1  10  25   -0.65    5.21
   1  10  26   51.35   16.53
   1 -10 -26   38.08   10.23
   1  10  27   24.36   10.87
   1 -10 -27   32.83    8.90
   1  10  28   -3.57    7.61
   1 -10 -28   16.44    7.84
   1  10  29   15.05   11.25
   1 -10 -29   30.63   10.00
   1 -10 -30    6.71    5.38
   1  10  30    7.46    8.54
   1 -10 -31    7.00    4.07
   1  10  31   22.08   11.27
   1  10  32    2.67    6.02
   1 -10 -32   -0.35    3.03
   1 -10 -33   -1.54    3.14
   1  10  33    5.63   10.33
   1 -10 -34   18.03    8.51
   1  10  34   10.12    6.81
   1 -10 -35    4.88    3.18
   1  10  35    8.48    9.24
   1  10  36    8.54    9.40
   1 -10 -36    5.07    5.19
   1 -10 -37    2.03    1.91
   1  10  37   11.99   11.39
   1 -10 -38    2.46    2.20
   1  10  38   36.89   18.78
   1  10  39   25.00   16.11
   1  10  40   22.47   16.16
   1  10  41   42.23   18.73
   1  10  42    3.89   12.92
   1  10  43   15.68   13.54
   1  10  44   14.42   11.86
   1  10  45   18.23   16.75
   1  10  46   17.04   16.55
  -1  11  44   21.60   19.49
  -1  11  43    6.74   16.83
  -1  11  42    8.30   10.61
  -1  11  41    3.58   14.61
  -1  11  40    7.51   11.65
  -1  11  39   20.46   12.99
  -1  11  38  -10.84   12.88
  -1  11  37   37.37   17.62
  -1  11  36    9.04    7.76
  -1  11  35   35.77   17.07
  -1  11  34   10.58   10.04
  -1  11  33    4.93    3.95
  -1  11  32    2.95    5.15
  -1  11  32   17.04    9.31
  -1  11  31    8.35   12.39
  -1  11  30    8.01   10.24
  -1  11  29    5.13   10.99
  -1  11  28    7.75    7.16
  -1  11  27   25.63   16.07
  -1  11  26   56.86   18.90
  -1  11  25    9.69    7.68
  -1  11  24   77.32   21.96
  -1  11  23   50.18   18.17
  -1  11  22  166.12   30.41
  -1  11  21   60.72   17.65
  -1  11  20  175.33   30.63
  -1  11  19  117.82   26.71
  -1  11  19  181.29   30.94
  -1  11  18  155.04   27.85
  -1  11  18  123.41   27.12
  -1  11  17   70.00   19.49
  -1  11  17   79.01   20.74
  -1  11  16  258.77   38.75
  -1  11  16  245.84   33.42
  -1  11  15   60.34   20.04
  -1  11  15   76.01   17.75
  -1  11  14  218.87   30.01
  -1  11  14  255.11   38.31
  -1  11  13   35.78   13.23
  -1  11  13   48.14   14.28
  -1  11  12   54.91   14.56
  -1  11  12   43.08   15.56
  -1  11  11   20.70    9.08
  -1  11  11    2.38    4.46
  -1  11  10  231.20   29.15
  -1  11  10  270.51   37.75
  -1  11   9   22.61    9.84
  -1  11   9   55.27   13.69
  -1  11   8  286.24   31.13
  -1  11   8  302.23   38.87
  -1  11   7    5.43    4.47
  -1  11   7    7.12    5.12
   1  11  -7    2.63    1.89
  -1  11   6   15.13    7.60
   1  11  -6   32.07   10.04
  -1  11   6   11.63    8.63
  -1  11   5   10.74    8.91
   1  11  -5    7.84    3.35
  -1  11   5   13.02    6.64
  -1  11   4  305.78   30.09
   1  11  -4  325.01   32.32
   1  11  -3   29.51    9.68
  -1  11   3   32.53    9.61
  -1  11   2  379.91   32.37
   1  11  -2  443.92   37.74
  -1  11   1    1.61    3.24
  -1 -11  -1    1.37    1.03
  -1 -11  -1    2.07    1.05
   1  11  -1    6.21    4.74
   1  11   0    3.52    2.87
  -1 -11   0    2.38    1.42
  -1  11   0   -1.19    1.26
   1  11   1    4.20    5.76
  -1 -11   1    0.51    0.59
  -1  11  -1    8.81    5.59
   1  11   2  331.04   33.19
  -1  11  -2  377.07   30.32
   1 -11  -2  398.87   27.88
  -1 -11   2  368.52   16.38
   1 -11  -3   24.53    6.65
  -1 -11   3   14.78    3.52
  -1  11  -3   21.44    7.09
   1  11   3   23.57   10.10
   1 -11  -4  335.58   25.31
  -1  11  -4  348.28   28.33
   1  11   4  288.14   31.59
  -1 -11   4  330.81   17.64
  -1 -11   5    7.11    3.18
  -1  11  -5    5.24    4.08
   1  11   5    3.77    7.10
   1  11   5    3.35    2.40
   1 -11  -5    1.54    0.88
   1  11   6   22.58    9.81
  -1  11  -6   24.43    7.71
   1 -11  -6   30.81    7.72
   1  11   6   24.13   10.06
  -1 -11   6   26.45    6.02
  -1 -11   7    4.58    2.84
   1  11   7    0.16    3.63
   1 -11  -7    2.04    2.52
  -1  11  -7    0.88    2.56
   1  11   8  333.43   38.71
  -1  11  -8  308.19   26.32
   1 -11  -8  274.60   22.41
   1  11   8  297.78   33.51
  -1 -11   8  279.09   20.01
   1  11   9   23.49    9.53
  -1  11  -9   53.26   10.70
   1 -11  -9   45.30    9.16
   1  11   9   49.00   13.56
  -1 -11   9   36.16    7.29
  -1  11 -10  209.34   21.60
  -1 -11  10  181.63   17.23
   1  11  10  227.97   33.44
   1  11  10  208.81   29.00
   1 -11 -10  244.87   20.86
  -1  11 -11   16.34    5.90
   1 -11 -11   18.68    6.11
   1  11  11   20.59    7.82
   1  11  11    3.59    6.17
  -1 -11  11   13.43    5.15
   1  11  12   69.57   17.28
  -1  11 -12   48.35   10.60
   1 -11 -12   51.05   10.02
   1  11  12   40.10   12.99
   1  11  13   34.10   12.56
   1 -11 -13   40.94    8.98
   1  11  13   44.94   14.21
   1  11  14  305.04   39.38
   1  11  14  324.61   38.30
   1 -11 -14  281.18   22.92
   1 -11 -15   24.60    6.84
   1  11  15   59.28   17.18
   1  11  15   52.99   16.38
   1  11  16  262.23   37.76
   1 -11 -16  251.10   21.94
   1  11  16  259.13   35.06
   1  11  17   73.13   20.72
   1  11  17   52.58    8.65
   1 -11 -17   53.83   10.52
   1  11  17   40.63   13.82
   1 -11 -18  137.28   16.55
   1  11  18  116.80   13.50
   1  11  18  125.02   25.05
   1  11  19  170.55   29.36
   1 -11 -19  137.09   16.96
   1 -11 -20  187.30   20.04
   1  11  20  168.42   30.54
   1  11  21   38.16   14.85
   1 -11 -21   37.39    9.43
   1 -11 -22  183.86   20.62
   1  11  22  183.77   31.37
   1  11  23   47.56   19.29
   1 -11 -23   43.26   10.51
   1  11  24  100.51   25.28
   1 -11 -24   73.17   13.25
   1  11  25   29.85   14.23
   1 -11 -25   51.86   11.67
   1  11  26   51.62   20.52
   1 -11 -26   59.85   12.59
   1  11  27   20.43   12.79
   1 -11 -27   16.57    6.88
   1 -11 -28   14.69    6.47
   1  11  28    4.24    4.82
   1 -11 -29   -0.03    1.24
   1  11  29    4.06    8.81
   1 -11 -30    4.83    1.36
   1  11  30    1.20    5.05
   1 -11 -31    1.84    1.81
   1  11  31   -4.51    1.93
   1 -11 -32   16.85    7.67
   1  11  32   10.28   13.82
   1 -11 -33    0.92    4.69
   1  11  33   19.23   12.66
   1 -11 -34    9.22    5.58
   1  11  34   32.10   15.25
   1 -11 -35   29.52   10.79
   1  11  35   56.73   23.04
   1 -11 -36   14.09    7.25
   1  11  36   55.33   22.33
   1 -11 -37   15.09    8.57
   1  11  37   11.60   13.08
   1  11  38   14.94   14.95
   1  11  39   53.87   23.70
   1  11  40    5.27    8.27
   1  11  41   23.90   19.12
   1  11  42   11.66   13.67
   1  11  43    2.12    8.95
   1  11  44   12.82   11.31
  -1  12  43    6.66    3.64
  -1  12  42   24.11   17.29
  -1  12  41   32.55   17.97
  -1  12  40    3.71   11.18
  -1  12  39   26.63   18.07
  -1  12  38   21.01   17.60
  -1  12  37   15.81   11.33
  -1  12  36   -5.48    3.32
  -1  12  35   34.25   15.11
  -1  12  34    3.89    3.57
  -1  12  33    8.73   11.18
  -1  12  32    5.04    8.92
  -1  12  31   36.48   16.45
  -1  12  30    4.42   11.76
  -1  12  29   10.11    9.16
  -1  12  28   39.52   18.53
  -1  12  27   73.87   21.96
  -1  12  26   15.86    9.90
  -1  12  25   10.37   12.27
  -1  12  24   54.16   20.77
  -1  12  23   58.25   19.08
  -1  12  22   11.94   10.60
  -1  12  21  153.66   29.42
  -1  12  20    3.56    8.15
  -1  12  20    3.96    7.04
  -1  12  19  130.43   26.84
  -1  12  19  200.00   35.44
  -1  12  18   71.04   20.22
  -1  12  18   39.18   15.45
  -1  12  17   24.03   11.58
  -1  12  17   23.64   12.73
  -1  12  16  106.53   25.75
  -1  12  16   94.03   21.53
  -1  12  15  350.17   40.27
  -1  12  15  324.02   44.45
  -1  12  14   51.24   17.80
  -1  12  14   33.00   12.33
  -1  12  13    6.89    7.86
  -1  12  13    4.49    3.37
  -1  12  12  330.19   44.21
  -1  12  12  316.25   36.30
  -1  12  11  133.54   27.65
  -1  12  11  211.50   29.35
  -1  12  10    0.77    6.96
  -1  12  10   10.73    6.03
  -1  12   9  109.92   24.76
  -1  12   9  123.04   21.34
   1  12  -8   16.79    7.95
  -1  12   8   10.71    8.16
  -1  12   8   22.53    8.75
  -1  12   7   10.17    1.90
   1  12  -7    6.00    2.58
   1  12  -6  178.78   25.21
  -1  12   6  159.85   23.71
  -1  12   6  158.13   28.01
  -1  12   5   22.09    8.46
   1  12  -5   11.10    5.05
  -1  12   5    5.33    4.64
  -1  12   4   56.15   13.50
   1  12  -4   59.53   14.09
   1  12  -3  129.49   21.09
  -1  12   3  122.39   19.79
   1  12  -2    5.21    5.86
  -1  12   2    7.86    4.23
  -1 -12  -1   53.06    4.96
   1  12  -1   38.55   13.51
  -1 -12  -1   50.17    4.32
  -1  12   1   67.07   14.35
  -1  12   0   19.35    7.59
   1  12   0   18.13    8.62
  -1 -12   0   22.92    3.72
  -1 -12   0   21.65    3.35
  -1  12  -1   53.10   12.41
   1  12   1   76.97   16.69
  -1 -12   1   62.07    6.26
   1 -12  -1   48.60   10.25
   1 -12  -2    6.61    4.21
   1  12   2   10.33    6.71
  -1  12  -2    5.32    4.90
  -1 -12   2    5.25    2.23
   1  12   3  137.71   22.92
   1 -12  -3  133.97   16.87
  -1  12  -3  128.66   18.40
  -1 -12   3  121.27   10.24
   1  12   4   56.16   14.77
  -1  12  -4   53.21   11.69
  -1 -12   4   47.83    6.93
   1 -12  -4   61.28   11.16
   1  12   5   20.36   10.30
  -1 -12   5   27.09    5.51
   1 -12  -5   26.67    7.22
   1  12   5   46.90   14.01
  -1  12  -5   29.41    8.67
   1 -12  -6  168.97   18.14
  -1 -12   6  154.17   13.94
   1  12   6  160.11   24.81
  -1  12  -6  136.79   18.48
   1  12   6  185.68   29.84
   1 -12  -7    6.91    3.58
   1  12   7    9.53    7.74
  -1  12  -7    5.37    5.26
  -1 -12   7    3.62    2.21
   1  12   7   10.93    7.00
   1  12   8   19.73   13.73
   1  12   8   13.62    8.87
  -1  12  -8   11.04    5.93
  -1 -12   8    4.66    2.49
   1 -12  -8    9.08    4.19
  -1 -12   9  101.29   12.66
   1 -12  -9  145.84   16.37
  -1  12  -9  127.81   17.69
   1  12   9  103.19   22.94
   1  12   9  119.64   22.51
   1  12  10    9.11    8.26
  -1  12 -10    4.95    4.95
  -1 -12  10   -1.46    2.40
   1  12  10    1.29    4.13
   1 -12 -10    1.25    2.05
  -1  12 -11  225.34   23.46
   1  12  11  148.80   26.16
   1 -12 -11  176.63   18.28
   1  12  11  185.00   31.53
  -1  12 -12  351.98   29.18
   1  12  12  324.57   38.25
   1 -12 -12  306.02   24.20
   1  12  12  291.05   39.46
   1 -12 -13   11.55    4.84
  -1  12 -13    9.51    4.82
   1  12  13   16.88   10.85
   1  12  13    4.21    6.36
   1  12  14   78.14   20.66
   1  12  14   46.09   14.71
   1 -12 -14   44.74    9.03
  -1  12 -14   53.52   11.58
   1  12  15  312.37   42.11
   1  12  15  313.80   39.60
   1 -12 -15  310.34   24.31
   1  12  16   58.67   18.42
   1 -12 -16  105.28   14.41
   1  12  16   69.73   19.42
   1  12  17   29.23   14.03
   1  12  17   34.57   14.17
   1 -12 -17   21.87    6.38
   1  12  18   69.70   20.02
   1  12  18   51.61   16.23
   1 -12 -18   73.11   12.08
   1 -12 -19  167.00   18.84
   1  12  19  162.54   30.64
   1 -12 -20    7.60    4.56
   1  12  20    4.60    4.97
   1  12  21  152.88   29.77
   1 -12 -21  158.90   18.60
   1 -12 -22    2.21    2.29
   1  12  22   11.01    6.03
   1  12  23  107.53   24.88
   1 -12 -23   97.91   15.32
   1 -12 -24   25.52    8.11
   1  12  24   32.26   13.78
   1 -12 -25    9.09    5.15
   1  12  25   16.53    8.87
   1  12  26  -11.06   10.45
   1 -12 -26    3.65    3.86
   1 -12 -27   30.67    9.56
   1  12  27   54.59   21.58
   1  12  28   43.10   17.31
   1 -12 -28   25.07    7.95
   1  12  29    5.89    4.20
   1 -12 -29   15.82    7.57
   1 -12 -30    4.17    4.41
   1  12  30    0.28    4.22
   1 -12 -31   16.53    7.34
   1  12  31   12.76    9.54
   1  12  32    8.91    8.76
   1 -12 -32   -4.22    5.14
   1 -12 -33   23.76    8.94
   1  12  33   27.75   15.77
   1  12  34    7.97    8.27
   1 -12 -34   10.66    4.54
   1 -12 -35   28.75   10.39
   1  12  35   32.04   17.75
   1  12  36    0.16    9.51
   1 -12 -36    5.27    5.38
   1  12  37   26.31   17.95
   1 -12 -37    9.03    6.36
   1  12  38    2.17    3.08
   1  12  39   20.04   15.11
   1  12  40   -9.76   10.58
   1  12  41   27.91   20.25
   1  12  42   11.79   11.75
   1  12  43   34.96   18.41
  -1  13  41   -4.25   12.54
  -1  13  40    3.45   12.59
  -1  13  39   14.47   14.35
  -1  13  38   11.70   15.73
  -1  13  37   -4.70    6.26
  -1  13  36    2.84    5.87
  -1  13  35  -12.34   14.44
  -1  13  34   18.02   17.06
  -1  13  33    0.39    6.10
  -1  13  32   47.31   18.30
  -1  13  31   -2.89    3.05
  -1  13  30   12.43   12.65
  -1  13  29    8.07   10.65
  -1  13  28   20.53   14.08
  -1  13  27   49.41   19.57
  -1  13  26    2.11    2.93
  -1  13  25   31.29   17.51
  -1  13  24   31.76   14.65
  -1  13  23   31.30   15.29
  -1  13  22   10.52   10.63
  -1  13  21   -0.78    4.72
  -1  13  20  161.82   30.58
  -1  13  20  123.24   31.40
  -1  13  19   51.11   20.16
  -1  13  19   36.99   15.22
  -1  13  18   11.40    6.39
  -1  13  18   -0.51    5.67
  -1  13  17   15.08   10.77
  -1  13  17   35.23   15.61
  -1  13  16  323.02   46.45
  -1  13  16  285.15   38.41
  -1  13  15   10.75    9.36
  -1  13  15    8.87    8.27
  -1  13  14  331.75   46.05
  -1  13  14  289.34   37.76
  -1  13  13   47.61   17.76
  -1  13  13   17.67    7.98
  -1  13  12   22.92    8.72
  -1  13  12   42.34   17.58
  -1  13  11  113.18   25.98
  -1  13  11   75.79   18.41
   1  13 -10  226.95   29.60
  -1  13  10  165.18   31.86
  -1  13  10  201.22   28.97
   1  13  -9  251.76   31.16
  -1  13   9  209.99   29.43
  -1  13   9  197.66   33.67
  -1  13   8  364.71   46.72
   1  13  -8  394.80   38.90
  -1  13   8  429.60   41.62
  -1  13   7   68.25   20.19
  -1  13   7   52.44   14.41
   1  13  -7   61.38   15.46
  -1  13   6  217.13   34.12
   1  13  -6  198.80   27.58
  -1  13   6  178.11   26.42
   1  13  -5  138.35   23.05
  -1  13   5  150.56   23.34
  -1  13   5  145.08   28.06
   1  13  -4  500.54   43.61
  -1  13   4  553.97   44.61
  -1  13   3    4.34    3.11
   1  13  -3    4.62    4.05
  -1  13   2  580.03   44.30
   1  13  -2  598.75   47.93
  -1 -13  -1    1.10    0.80
   1  13  -1    2.21    6.60
  -1  13   1    3.92    4.90
  -1 -13  -1    1.74    0.84
  -1 -13   0   49.38    5.53
  -1 -13   0   43.26    4.54
   1  13   0   45.21   13.02
  -1  13   0   44.58   11.56
  -1 -13   1    1.19    1.22
   1  13   1   -1.24    2.05
  -1 -13   1    0.11    0.61
   1  13   2  529.36   45.64
  -1  13  -2  510.81   39.22
  -1 -13   2  542.78   20.55
   1 -13  -2  599.46   36.77
  -1 -13   3   13.23    3.33
   1  13   3   15.92    9.21
   1 -13  -3    6.87    2.90
  -1  13  -3    1.00    3.15
   1  13   4  532.87   53.33
  -1 -13   4  502.45   22.87
   1 -13  -4  503.65   32.71
   1  13   4  536.96   46.88
  -1  13  -4  537.60   39.18
   1  13   5  161.92   28.70
   1 -13  -5  138.95   16.76
  -1  13  -5  178.68   22.48
   1  13   5  132.91   23.65
  -1 -13   5  137.63   12.58
   1 -13  -6  226.79   21.56
   1  13   6  167.11   26.89
  -1 -13   6  194.66   15.75
  -1  13  -6  212.89   24.37
   1  13   6  235.18   35.63
   1 -13  -7   75.36   12.57
  -1  13  -7   69.50   13.86
   1  13   7   73.20   21.30
  -1 -13   7   57.00    8.91
   1  13   7   68.02   17.12
  -1 -13   8  316.66   21.96
   1 -13  -8  371.26   26.90
  -1  13  -8  401.15   33.21
   1  13   8  360.57   44.27
   1  13   8  366.76   39.48
  -1  13  -9  248.37   25.94
   1 -13  -9  193.56   19.05
   1  13   9  244.37   33.16
   1  13   9  198.04   32.96
   1  13  10  202.00   34.02
   1  13  10  221.73   32.08
   1 -13 -10  176.01   18.24
  -1  13 -10  202.65   23.33
   1  13  11   54.07   16.12
   1  13  11   82.21   21.53
   1 -13 -11  100.63   13.70
  -1  13 -11   74.28   14.34
   1  13  12   40.24   14.99
  -1  13 -12   45.55   11.32
   1 -13 -12   23.82    6.76
   1  13  12   11.77    8.45
   1  13  13   29.82   12.97
   1 -13 -13   26.47    6.84
  -1  13 -13   35.81    9.79
   1  13  14  258.76   39.40
   1  13  14  249.77   35.95
   1 -13 -14  301.28   23.90
  -1  13 -14  296.95   28.83
  -1  13 -15   19.82    9.00
   1  13  15   19.71   10.76
   1 -13 -15   12.06    5.08
   1  13  15    9.80    8.92
   1  13  16  251.26   40.17
   1  13  16  318.03   41.19
  -1  13 -16  290.42   28.69
   1 -13 -16  273.20   23.34
   1 -13 -17   18.91    6.15
   1  13  17    4.79    4.91
   1  13  17   19.81   10.21
   1  13  18    3.71    3.86
   1 -13 -18    8.42    4.05
   1  13  18   17.09   11.16
   1  13  19   27.65   13.22
   1 -13 -19   32.85    8.52
   1  13  19   27.55   11.97
   1 -13 -20  105.15   15.42
   1  13  20  123.45   27.48
   1  13  21   12.14   11.99
   1 -13 -21   19.18    6.73
   1 -13 -22   12.17    5.17
   1  13  22    2.67    2.72
   1 -13 -23   19.31    7.02
   1  13  23   38.97   16.50
   1  13  24   73.25   22.16
   1 -13 -24   48.05   11.34
   1  13  25   23.67   14.76
   1 -13 -25   23.31    8.13
   1  13  26   15.25   11.95
   1 -13 -26    9.34    5.70
   1  13  27   15.49    7.30
   1 -13 -27   25.01    8.76
   1  13  28    7.11    2.67
   1 -13 -28   18.75    7.27
   1  13  29    4.55    8.37
   1 -13 -29    0.83    2.49
   1  13  30    9.67    8.60
   1 -13 -30    2.64    4.59
   1  13  31    0.90    8.15
   1 -13 -31    5.22    4.23
   1  13  32   17.77   10.61
   1 -13 -32   15.29    7.16
   1 -13 -33   -2.02    3.31
   1  13  33    3.88    3.51
   1  13  34    4.22    5.53
   1  13  35   23.77   17.82
   1  13  36   -8.37   12.48
   1  13  37   15.28   11.72
   1  13  38    1.54    7.38
   1  13  39    9.58   13.48
   1  13  40   41.29   21.98
   1  13  41   -6.63    7.77
  -1  14  40   -6.09   12.01
  -1  14  39   29.07   19.22
  -1  14  38   25.25   15.31
  -1  14  37   16.24   15.57
  -1  14  36    3.58   12.12
  -1  14  35   17.00   10.87
  -1  14  34   -3.79    4.52
  -1  14  33   36.60   20.30
  -1  14  32   -4.38    8.81
  -1  14  31    6.55   10.39
  -1  14  30    1.67    6.56
  -1  14  29   16.55    9.26
  -1  14  28   12.83    8.82
  -1  14  27   40.35   16.26
  -1  14  26   16.62   12.15
  -1  14  25  106.08   28.19
  -1  14  24   20.90   14.01
  -1  14  23   34.53   17.84
  -1  14  22   13.62   12.68
  -1  14  21   10.66    8.52
  -1  14  21   28.50   14.61
  -1  14  20   36.83   15.97
  -1  14  20    7.61    9.84
  -1  14  19   -7.04    9.47
  -1  14  19    0.17    6.27
  -1  14  18   29.07   13.33
  -1  14  18   27.29   15.41
  -1  14  17   64.30   21.87
  -1  14  17   36.62   14.58
  -1  14  16   35.90   15.82
  -1  14  16   16.89    8.73
  -1  14  15   25.55   13.17
  -1  14  15   25.27   12.69
  -1  14  14   20.26   11.48
  -1  14  14    3.73    4.59
  -1  14  13   28.69   11.57
  -1  14  13   49.49   19.12
   1  14 -13   21.64    9.63
   1  14 -12   16.57    8.31
  -1  14  12    7.82    8.13
  -1  14  12   12.81    9.55
   1  14 -11   47.59   13.92
  -1  14  11   25.17   14.68
  -1  14  11   50.76   16.16
  -1  14  10   -1.89    5.17
  -1  14  10    6.28    6.09
   1  14  -9   61.30   15.82
  -1  14   9   36.07   14.75
  -1  14   9   18.50   10.31
  -1  14   8   28.35   10.75
   1  14  -8   46.98   14.56
  -1  14   8   17.74   10.67
  -1  14   7   88.26   19.67
   1  14  -7   89.77   19.21
  -1  14   7   41.17   16.01
  -1  14   6  113.45   21.83
  -1  14   6  110.39   25.95
   1  14  -6   70.46   17.16
  -1  14   5   52.20   17.94
  -1  14   5  104.34   20.48
   1  14  -5   90.21   19.09
  -1  14   4   91.93   23.31
   1  14  -4   36.44   13.13
  -1  14   4   76.71   17.36
  -1  14   3   33.80   10.78
   1  14  -3   38.12   12.10
  -1  14   2  132.66   21.67
   1  14  -2  128.05   22.64
  -1  14   1  126.37   21.46
   1  14  -1  104.80   20.81
   1 -14   0   18.99    6.73
   1  14   0   19.63    9.42
  -1 -14   0   15.61    2.88
  -1  14   0    5.91    3.84
  -1 -14   1  108.86    9.11
  -1  14  -1  101.34   18.51
   1  14   1   94.62   19.99
   1 -14  -1  108.87   15.95
   1 -14  -2  177.16   20.07
   1  14   2  179.59   27.69
  -1  14  -2  140.81   21.61
   1 -14  -3   66.18   12.15
   1  14   3   51.63   16.24
  -1  14  -3   59.96   14.11
   1  14   4   60.13   18.64
  -1  14  -4   79.16   15.88
   1  14   4   60.08   16.05
   1 -14  -4   61.40   11.43
   1  14   5  106.78   22.86
   1 -14  -5   97.06   14.51
  -1  14  -5   85.49   16.21
   1  14   5   71.94   19.91
   1  14   6  102.83   21.94
  -1  14  -6  111.40   18.96
   1  14   6  118.05   26.73
   1 -14  -6   74.82   12.43
  -1  14  -7   70.90   14.22
   1  14   7   56.97   18.09
   1 -14  -7   65.36   11.46
   1  14   7   72.71   18.87
   1  14   8    8.53    7.69
   1  14   8   17.44    9.97
   1 -14  -8   32.68    8.24
  -1  14  -8   32.48   10.10
  -1  14  -9   22.67    8.42
   1 -14  -9   55.26   10.88
   1  14   9   33.22   13.21
   1  14  10   14.07    8.73
  -1  14 -10    4.06    1.44
   1  14  10    6.62    5.02
   1 -14 -10   11.08    4.76
   1 -14 -11   51.72   10.22
   1  14  11   41.48   14.41
   1  14  11   38.11   14.76
  -1  14 -11   31.82    9.95
   1  14  12   11.94    6.99
  -1  14 -12   20.76    7.34
   1 -14 -12   20.66    6.89
   1  14  12   36.97   14.36
   1  14  13   37.77   15.08
  -1  14 -13   26.22    8.93
   1 -14 -13   23.81    6.80
   1  14  13   24.15   10.82
   1  14  14   -0.54    1.81
   1  14  14   31.40   13.33
   1 -14 -14    4.55    2.50
  -1  14 -14   20.40    8.34
   1  14  15   21.03   12.73
   1  14  15   36.28   15.31
   1 -14 -15   20.39    6.45
  -1  14 -15   19.01    7.35
   1  14  16   17.14   11.35
   1  14  16    1.28    3.94
  -1  14 -16   19.61    8.34
   1 -14 -16   17.53    6.27
  -1  14 -17   77.17   15.53
   1 -14 -17   71.43   12.17
   1  14  17   47.36   17.91
   1  14  18   15.43    8.58
   1  14  18   24.58   13.26
  -1  14 -18   27.26    9.60
   1 -14 -18   20.71    6.94
  -1  14 -19    0.33    1.75
   1  14  19    7.67   10.48
   1  14  19    6.98    9.87
   1 -14 -19    0.37    1.66
   1 -14 -20   34.81    9.63
   1  14  20   22.90   12.75
   1 -14 -21    5.91    4.11
   1  14  21    8.83    6.39
   1 -14 -22   38.09    9.80
   1  14  22   44.99   18.35
   1  14  23   15.23   12.01
   1 -14 -23   13.22    6.00
   1  14  24   38.04   17.72
   1 -14 -24   16.93    7.01
   1  14  25   97.53   25.84
   1 -14 -25   70.52   13.80
   1 -14 -26   10.95    6.03
   1  14  26   11.14   11.50
   1  14  27   48.42   19.28
   1  14  28   44.70   17.17
   1  14  29   19.51   13.99
   1  14  30    6.62    3.21
   1  14  31   -1.74    6.45
   1  14  32   21.00   14.96
   1  14  33   13.43   13.90
   1  14  34    5.01   13.01
   1  14  35   29.65   17.68
   1  14  36   -6.59   10.61
   1  14  37    2.11    8.53
   1  14  38   16.28   17.45
   1  14  39    7.26   10.57
  -1  15  38   22.97   16.80
  -1  15  37  -11.40   13.93
  -1  15  36   47.55   22.74
  -1  15  35   11.11   12.84
  -1  15  34   42.90   21.57
  -1  15  33   13.78   12.90
  -1  15  32   13.78   10.66
  -1  15  31   28.53   17.86
  -1  15  30    8.89   10.83
  -1  15  29   15.41   11.56
  -1  15  28   16.54   11.76
  -1  15  27   27.06   16.03
  -1  15  26   48.29   20.32
  -1  15  25   20.67   14.30
  -1  15  24    8.83    5.44
  -1  15  23   16.38   12.04
  -1  15  22   17.05   10.02
  -1  15  21    8.56    5.57
  -1  15  21   -3.43    7.43
  -1  15  20   22.28   11.34
  -1  15  20   17.16   10.30
  -1  15  19    3.58    7.64
  -1  15  19    7.24   10.98
  -1  15  18   42.41   18.85
  -1  15  18   35.02   14.74
  -1  15  17   29.48   14.50
  -1  15  17   16.06   11.81
  -1  15  16  148.83   29.22
  -1  15  16  143.74   34.38
  -1  15  15   15.12   13.10
  -1  15  15    6.40    7.43
   1  15 -15    5.62    4.99
   1  15 -14  269.13   35.63
  -1  15  14  184.13   37.81
  -1  15  14  211.97   34.08
  -1  15  13   87.23   21.96
  -1  15  13   58.89   22.09
   1  15 -13   98.66   21.69
  -1  15  12   25.35   11.88
   1  15 -12   17.29    9.40
  -1  15  12    3.64    3.65
   1  15 -11  160.36   27.38
  -1  15  11  162.97   34.93
  -1  15  11  153.15   27.99
  -1  15  10   13.40    9.32
  -1  15  10    1.85    5.77
   1  15 -10   27.28   11.47
  -1  15   9  153.15   32.48
   1  15  -9   83.22   19.25
  -1  15   9  106.80   22.28
  -1  15   8   60.54   20.62
  -1  15   8   67.59   17.57
   1  15  -8   70.28   18.29
   1  15  -7   81.16   19.21
  -1  15   7   80.13   19.45
  -1  15   7   87.44   24.91
  -1  15   6   49.81   14.70
  -1  15   6   59.51   20.24
   1  15  -6   77.07   18.36
  -1  15   5   -0.16    3.33
  -1  15   5   -0.18    4.52
   1  15  -5    0.69    3.80
  -1  15   4  347.65   48.32
   1  15  -4  304.26   37.07
  -1  15   4  282.39   34.57
   1  15  -3   -3.64    5.36
  -1  15   3   21.83   10.90
   1  15  -2  118.42   23.35
  -1  15   2  131.06   23.00
  -1  15   1    8.81    6.41
   1  15  -1   19.60    8.67
   1 -15   1   19.54    8.27
   1  15   0    5.98    5.69
   1 -15   0    5.76    3.67
  -1  15   0    0.84    1.26
   1  15   1   28.39   12.56
   1 -15  -1   20.50    7.26
  -1  15  -1   19.46    9.21
   1 -15  -2  102.00   15.76
  -1  15  -2   96.40   18.99
   1  15   2  104.05   22.33
   1  15   3   12.39    7.41
   1  15   3    8.16    5.18
  -1  15  -3   16.53    7.69
   1 -15  -3    8.31    4.89
  -1  15  -4  318.38   33.15
   1 -15  -4  297.28   26.00
   1  15   4  304.88   38.37
   1  15   4  316.71   44.72
   1  15   5    8.64    5.37
   1 -15  -5   -0.28    2.26
  -1  15  -5    2.91    5.54
   1  15   5    8.69    8.40
  -1  15  -6   86.66   17.29
   1  15   6   85.65   23.85
   1 -15  -6   56.75   11.22
   1  15   6   57.99   16.50
   1  15   7   54.47   19.00
   1 -15  -7   80.08   13.08
   1  15   7   67.89   19.09
  -1  15  -7   51.53   13.05
   1  15   8   96.36   27.04
   1 -15  -8   72.59   12.36
  -1  15  -8  105.92   19.03
   1  15   8   78.43   20.21
   1  15   9  106.32   24.34
   1  15   9  126.73   29.81
   1 -15  -9  118.53   15.97
  -1  15  -9  108.32   18.86
   1  15  10   10.87   11.36
  -1  15 -10   21.71    8.55
   1 -15 -10   19.54    6.56
   1  15  10   21.98   10.94
   1 -15 -11  158.04   18.39
  -1  15 -11  163.01   23.04
   1  15  11  149.25   31.82
   1  15  11  159.21   29.37
   1 -15 -12   26.72    7.99
  -1  15 -12   35.18   10.80
   1  15  12   53.79   18.59
   1  15  12   21.60   12.36
  -1  15 -13   83.71   16.53
   1  15  13  110.24   27.20
   1  15  13  131.60   27.43
   1 -15 -13   94.68   14.13
  -1  15 -14  188.58   25.24
   1  15  14  197.29   33.93
   1  15  14  200.27   37.55
   1 -15 -14  193.11   19.64
   1  15  15   11.02   10.16
   1 -15 -15    3.09    2.11
  -1  15 -15   13.75    8.11
   1  15  15   16.68   11.65
   1  15  16  103.59   26.90
  -1  15 -16   96.05   18.05
   1 -15 -16  130.00   16.25
   1  15  16   86.19   23.80
   1  15  17   12.89    9.17
  -1  15 -17    5.48    3.47
   1 -15 -17   15.73    6.43
   1  15  17    6.80    9.22
   1  15  18    3.23    7.76
  -1  15 -18    2.25    2.76
   1  15  19   17.01   14.89
   1  15  19    8.94    8.96
  -1  15 -19   12.10    6.83
   1  15  20    3.24    2.51
   1  15  20    8.31    8.86
  -1  15 -20    6.99    5.65
  -1  15 -21    2.84    4.83
   1  15  21    2.66    3.50
   1  15  22   27.38   16.33
  -1  15 -22   25.04    9.42
   1  15  23    4.63    6.57
   1  15  24    3.47    4.25
   1  15  25   14.19   12.74
   1  15  26   15.14    7.98
   1  15  27   17.43   14.27
   1  15  28   34.65   20.31
   1  15  29    6.83    7.21
   1  15  30    5.17   12.13
   1  15  31   34.85   20.30
   1  15  32   -7.05   11.26
   1  15  33   12.53   10.65
   1  15  34   34.54   17.38
   1  15  35   11.38   13.08
   1  15  36   39.81   21.02
   1  15  37   11.74   12.45
  -1  16  36   31.12   18.60
  -1  16  35   48.42   22.05
  -1  16  34   41.75   18.43
  -1  16  33    2.68    6.45
  -1  16  32   21.91   16.15
  -1  16  31   31.50   16.61
  -1  16  30   12.64   12.15
  -1  16  29   23.52   18.15
  -1  16  28   13.36   13.33
  -1  16  27   14.61   13.96
  -1  16  26    6.94    4.33
  -1  16  25   18.64   14.06
  -1  16  24   -0.14    8.65
  -1  16  23   19.31   14.46
  -1  16  22    5.83   23.25
  -1  16  22   -1.77    3.49
  -1  16  21   48.97   22.55
  -1  16  21   33.05   15.60
  -1  16  20    7.96    8.43
  -1  16  20   15.24   12.99
  -1  16  19  -12.92   14.12
  -1  16  19   -0.37    6.83
   1  16 -18   18.04   10.03
  -1  16  18   27.64   13.60
  -1  16  18    0.08    4.53
  -1  16  17   12.38    9.18
  -1  16  17   20.98   11.60
   1  16 -17   16.66    8.18
   1  16 -16    8.09    6.35
  -1  16  16    4.87    5.76
  -1  16  16    6.40    8.76
  -1  16  15   42.06   17.31
  -1  16  15   72.10   25.00
   1  16 -15   62.61   18.97
  -1  16  14    7.83    8.05
   1  16 -14    8.70    8.81
  -1  16  14   12.15    9.89
  -1  16  13   19.71   10.01
   1  16 -13   22.32   12.11
  -1  16  13   20.91   13.66
   1  16 -12    6.96    6.83
  -1  16  12   -7.59    9.40
   1  16 -11   31.15   12.51
  -1  16  11   24.23   12.81
  -1  16  11   12.80   10.54
   1  16 -10   -0.18    3.21
  -1  16  10   24.06   11.94
  -1  16  10   19.21   13.40
  -1  16   9   34.22   18.78
   1  16  -9   22.61   10.59
  -1  16   9   19.51    9.61
  -1  16   8   35.89   16.72
  -1  16   8   22.81   10.56
   1  16  -8   44.16   14.68
   1  16  -7   -0.31    4.16
  -1  16   7   11.60    7.35
  -1  16   7    4.61    4.24
  -1  16   6   11.59   11.91
   1  16  -6    1.93    4.64
  -1  16   6   21.71   11.00
   1  16  -5   84.37   20.31
  -1  16   5   88.66   21.82
  -1  16   5  117.52   29.02
  -1  16   4   68.00   17.11
  -1  16   4   69.05   21.95
   1  16  -4   67.62   17.23
  -1  16   3   36.45   12.91
   1  16  -3   26.60   11.41
  -1  16   3   11.65    8.40
   1 -16   2    1.91    2.94
   1  16  -2    0.35    4.89
  -1  16   2    9.09    9.26
   1 -16   1    6.36    5.63
   1  16  -1   -0.67    1.69
  -1  16   1    5.79    4.49
   1  16   0    1.88    3.36
   1 -16   0   -1.73    2.01
  -1  16   0    5.15    7.55
   1  16   1    6.22    4.91
   1 -16  -1    1.64    2.80
  -1  16  -1   -0.56    4.48
  -1  16  -2    1.09    1.17
   1  16   2   -0.83    5.20
   1 -16  -2    1.76    2.89
   1 -16  -3   17.76    6.92
   1  16   3   18.87   11.97
   1  16   3   12.40    7.98
  -1  16  -3   18.51    9.97
   1 -16  -4   59.49   11.74
   1  16   4   42.18   16.68
   1  16   4   63.77   18.38
  -1  16  -4   45.70   13.37
   1  16   5  107.70   24.16
   1 -16  -5   87.72   14.34
   1  16   5  102.33   26.53
  -1  16  -5   91.62   18.71
  -1  16  -6   15.93    8.50
   1  16   6   24.41   13.17
   1  16   6    5.66    3.27
   1 -16  -6   15.29    6.28
  -1  16  -7   -0.87    5.30
   1 -16  -7    3.22    3.04
   1  16   7   -0.10    6.37
   1  16   7    7.98    7.36
  -1  16  -8   22.11    9.33
   1  16   8   14.62    8.55
   1  16   8   35.62   13.65
   1  16   9    1.83    4.37
   1  16   9   16.73    9.10
  -1  16  -9   18.37    8.60
   1  16  10   16.75   11.10
  -1  16 -10   11.84    5.97
   1  16  10   15.83   10.56
   1  16  11   10.35    7.57
  -1  16 -11    6.66    4.92
   1  16  11   17.48   13.77
  -1  16 -12    7.81    5.56
   1  16  12    6.17   10.67
   1  16  12    9.08    8.14
   1  16  13   18.65   15.44
  -1  16 -13    8.13    5.39
   1  16  13   10.54    1.99
  -1  16 -14   -0.65    3.01
   1  16  14   -0.40    3.46
  -1  16 -15   28.67   10.12
   1  16  15   72.16   20.77
   1  16  15   68.99   23.30
   1  16  16   13.51    7.16
  -1  16 -16    5.14    4.48
   1  16  16   17.41   14.01
   1  16  17   31.96   15.65
  -1  16 -17   10.69    6.43
   1  16  17   29.41   15.69
  -1  16 -18   22.55   10.19
   1  16  18    6.05    8.68
   1  16  18   15.21   12.54
  -1  16 -19    4.40    5.63
   1  16  19   -9.14    9.28
   1  16  19   -2.97    7.20
   1  16  20   11.28   11.67
   1  16  20   12.98    9.11
   1  16  21   11.57    9.76
   1  16  22    4.76    6.64
   1  16  23    7.47    6.56
   1  16  24    6.67    7.35
   1  16  25    2.77    9.89
   1  16  26   12.99    8.33
   1  16  27   22.19   13.38
   1  16  28   35.08   16.04
   1  16  29   41.42   19.16
   1  16  30   -1.02    2.95
   1  16  31   -5.57    7.88
   1  16  32    6.14   11.94
   1  16  33   21.59   18.31
   1  16  34   35.19   20.11
   1  16  35   25.48   15.20
  -1  17  34   45.56   24.65
  -1  17  33   -3.73   13.66
  -1  17  32   -4.76    9.79
  -1  17  31   31.16   22.97
  -1  17  30   12.37   10.98
  -1  17  29    4.75    8.62
  -1  17  28   61.62   24.72
  -1  17  27   34.55   19.43
  -1  17  26   -3.30    6.09
  -1  17  25   11.50   12.24
  -1  17  24   30.57   17.29
  -1  17  23    0.88    4.42
  -1  17  22   10.16    9.27
  -1  17  22   -2.50    7.84
  -1  17  21   20.79   12.37
   1  17 -21   10.30    9.18
  -1  17  21   -3.53    8.35
   1  17 -20   22.63   11.59
  -1  17  20   -6.39   14.48
  -1  17  20   18.14   15.76
  -1  17  19   41.19   21.16
  -1  17  19    7.33    7.30
   1  17 -19   21.53   11.24
  -1  17  18   34.85   16.86
   1  17 -18    3.21    4.71
  -1  17  18   33.36   23.11
   1  17 -17    4.37    8.15
  -1  17  17   10.77   10.89
  -1  17  17    6.13    7.48
   1  17 -16   68.24   19.15
  -1  17  16   42.95   19.10
  -1  17  16   54.78   20.11
  -1  17  15    6.88    6.96
   1  17 -15   12.75    8.55
   1  17 -14   55.35   16.34
  -1  17  14   54.04   18.36
  -1  17  14   58.47   22.31
  -1  17  13   26.99   13.05
   1  17 -13   18.48    9.55
  -1  17  13   14.24   10.06
  -1  17  12    1.48    5.57
   1  17 -12    0.10    2.53
  -1  17  12   -6.04    8.74
  -1  17  11    4.31    7.01
  -1  17  11   22.37   13.08
   1  17 -11    9.26    5.52
  -1  17  10   -4.81    2.84
   1  17 -10   -0.34    3.18
  -1  17   9   -5.97    5.52
  -1  17   9   -3.67    6.49
   1  17  -9   10.94    8.30
  -1  17   8    3.83    6.05
   1  17  -8   11.59   10.17
  -1  17   8  -10.38   13.42
  -1  17   7    0.15    8.62
  -1  17   7   27.43   12.74
   1  17  -7   15.09    9.16
  -1  17   6   15.06    8.18
  -1  17   6   32.82   18.28
   1  17  -6   24.78   10.56
  -1  17   5   22.12   10.57
  -1  17   5   14.37   11.80
   1  17  -5    5.04    5.45
   1  17  -4   49.99   16.81
  -1  17   4   44.84   18.70
  -1  17   4   49.17   16.90
   1  17  -3    1.28    4.41
  -1  17   3   13.50    7.59
  -1  17   3   -1.22    7.30
  -1  17   2   24.21   17.80
   1  17  -2   13.24    7.87
  -1  17   2   27.07   11.76
  -1  17   1   35.50   12.77
   1  17  -1   15.72    9.19
   1  17   0    9.59    6.86
  -1  17   0   -1.20    3.39
   1  17   1   16.85    8.76
  -1  17  -1   28.20   12.82
   1  17   2   37.52   18.73
   1  17   2   19.92   10.68
  -1  17  -2   38.57   12.79
  -1  17  -3   21.08    9.56
   1  17   3   11.37    6.41
   1  17   3   13.33   15.80
  -1  17  -4   21.19    9.69
   1  17   4   45.93   19.55
   1  17   4   22.54    9.55
   1  17   5   18.52   11.11
   1  17   5   50.49   21.17
  -1  17  -5   41.74   13.33
   1  17   6   22.33   11.10
   1  17   6   14.02   11.56
  -1  17  -6    8.60    6.21
   1  17   7    6.20    6.66
  -1  17  -7    6.13    4.98
   1  17   8   13.64   13.81
  -1  17  -8    8.07    6.99
   1  17   8   -1.90    4.74
   1  17   9   15.03   13.11
  -1  17  -9    1.85    4.55
   1  17   9    1.50    3.67
  -1  17 -10    1.16    3.87
   1  17  10    3.67    2.81
   1  17  10   -2.94    3.94
   1  17  11   13.32   13.47
  -1  17 -11    4.73    4.10
   1  17  11    7.37    6.77
   1  17  12   -2.31    5.63
   1  17  12    7.44   12.78
  -1  17 -12   -0.28    3.87
  -1  17 -13    9.69    6.07
   1  17  13   -2.96    4.59
   1  17  13   21.40    8.97
   1  17  14   86.99   26.48
  -1  17 -14   73.40   16.83
   1  17  14   55.31   19.69
   1  17  15   16.96   15.26
  -1  17 -15    4.19    3.85
   1  17  15   12.89    7.54
   1  17  16   56.14   23.91
   1  17  16   44.59   16.71
   1  17  17   -0.26    4.01
   1  17  17   -6.48    7.28
   1  17  18   17.34   12.68
   1  17  18   16.06   11.44
   1  17  19   31.80   18.65
   1  17  19   12.23   10.19
   1  17  20    6.93    3.78
   1  17  20   12.59   11.36
   1  17  21   10.45    9.81
   1  17  22    9.36    9.74
   1  17  23    8.49    8.29
   1  17  24   50.10   19.42
   1  17  25   -1.02    5.78
   1  17  26   14.65   10.56
   1  17  27   -8.75   10.62
   1  17  28   24.62   17.22
   1  17  29   -1.99    5.48
   1  17  30    3.02    5.45
   1  17  31   21.61   14.39
   1  17  32    0.09    6.79
   1  17  33   12.86   10.83
  -1  18  32   14.06   13.52
  -1  18  31    2.33   11.14
  -1  18  30   23.97   18.62
  -1  18  29   48.99   22.37
  -1  18  28   19.37   11.47
  -1  18  27   41.14   21.90
   1  18 -26   28.05   15.12
  -1  18  26    4.37    2.67
  -1  18  25   -1.93    5.05
   1  18 -25    9.75    9.03
  -1  18  24   20.76   15.62
   1  18 -24   29.82   13.84
   1  18 -23    1.45    4.88
  -1  18  23   -0.39    2.54
   1  18 -22   11.43   11.18
  -1  18  22    8.51   13.82
  -1  18  22    2.79    5.83
  -1  18  21   14.88    8.78
   1  18 -21   35.61   15.35
  -1  18  21    9.06   13.87
   1  18 -20    7.10    8.03
  -1  18  20    0.93    7.57
  -1  18  20    2.67    5.61
  -1  18  19   12.30   10.44
   1  18 -19   12.96    8.57
  -1  18  18   68.52   26.94
  -1  18  18   73.42   24.36
   1  18 -18   64.44   19.53
   1  18 -17   15.18    9.22
  -1  18  17   -4.97    7.71
  -1  18  17    9.21   10.04
   1  18 -16   12.47    9.40
  -1  18  16    3.19    5.67
  -1  18  16    8.34    8.87
  -1  18  15   19.05   13.90
  -1  18  15   23.50   11.13
   1  18 -15   19.88   11.09
   1  18 -14   -0.37    2.90
  -1  18  14    6.04    6.45
  -1  18  14   -2.22    5.90
  -1  18  13    6.40    9.26
  -1  18  13    1.33    2.71
   1  18 -13   -6.65    7.45
  -1  18  12    6.91    6.31
  -1  18  12   14.38   10.40
   1  18 -12   10.12    6.27
   1  18 -11    2.49    3.62
  -1  18  11    0.68    2.85
  -1  18  11    4.66    3.99
  -1  18  10    4.30    5.43
  -1  18  10    6.04    8.23
   1  18 -10   -4.68    5.49
  -1  18   9   19.64   15.48
   1  18  -9    9.15    9.29
  -1  18   9   19.54   12.59
  -1  18   8   15.32   13.91
  -1  18   8    5.74    7.35
   1  18  -8   16.98   10.31
   1  18  -7   12.40    9.15
  -1  18   7    6.98    8.80
  -1  18   7   10.62    8.76
   1  18  -6   13.57   11.45
  -1  18   6   24.28   15.59
  -1  18   6   -1.37    7.31
  -1  18   5   -0.25    4.67
  -1  18   5   16.27   11.61
   1  18  -5   15.22   12.28
  -1  18   4    3.51    6.11
  -1  18   4   -2.89    9.18
   1  18  -4    6.49    6.83
   1  18  -3   -0.86    4.47
  -1  18   3   -6.52    8.88
  -1  18   3   -5.19    5.21
   1  18  -2    3.27    5.96
  -1  18   2   -2.26    3.24
  -1  18   1   68.56   20.31
   1  18  -1    7.53    7.17
   1  18   0   -0.47    2.58
  -1  18   0    3.01    6.01
   1  18   1    0.23    5.68
   1  18   1    4.26    5.79
  -1  18  -1   17.62   10.34
   1  18   2    0.11    6.80
  -1  18  -2   13.27    9.40
  -1  18  -3   -0.55    2.38
   1  18   3    6.40    7.12
   1  18   3   -4.50    5.00
   1  18   4    2.82    5.17
  -1  18  -4   -0.33    2.20
   1  18   4    2.17    5.48
   1  18   5    2.94    5.43
   1  18   5   15.02   10.81
  -1  18  -5    8.46    7.57
   1  18   6    5.78   10.94
  -1  18  -6    2.03    1.37
   1  18   6    7.46    6.15
   1  18   7    5.26   10.65
  -1  18  -7    6.02    6.43
   1  18   7    6.11    6.79
   1  18   8    9.31    8.71
  -1  18  -8    8.98    6.71
   1  18   8    2.68    5.15
   1  18   9   11.59   11.47
  -1  18  -9    6.50    5.07
   1  18   9   12.90    9.82
   1  18  10   -8.16   12.22
  -1  18 -10    0.42    2.36
   1  18  10    7.12    8.85
   1  18  11    8.61    9.21
   1  18  11   -2.29    6.59
   1  18  12   12.75    9.85
   1  18  12    5.45   10.58
   1  18  13   12.56    9.68
   1  18  13    6.03    9.64
   1  18  14   -4.35    8.47
   1  18  14   -0.26    5.13
   1  18  15   20.16   12.66
   1  18  15    6.14   10.93
   1  18  16    6.52    4.47
   1  18  16   12.30   14.30
   1  18  17   31.68   16.45
   1  18  17   -8.70   10.49
   1  18  18   73.06   24.91
   1  18  18   22.49   14.23
   1  18  19   16.19   11.91
   1  18  19    9.60   13.27
   1  18  20   16.19   13.81
   1  18  20   -1.46    7.45
   1  18  21   29.54   17.07
   1  18  22   11.14    9.92
   1  18  23    7.40    5.89
   1  18  24   32.58   17.13
   1  18  25    6.95   10.97
   1  18  26   11.01   11.97
   1  18  27   48.98   20.93
   1  18  28    6.93    9.21
   1  18  29   31.20   18.67
   1  18  30    8.11    5.99
  -1  19  29    3.25   13.40
  -1  19  28   25.44   16.67
  -1  19  27    3.00    7.29
  -1  19  26   26.67   15.55
  -1  19  25    0.17    7.06
  -1  19  24    0.08    8.00
  -1  19  23    3.23    9.64
  -1  19  22   72.42   29.23
  -1  19  22   43.75   19.67
   1  19 -22   48.42   18.95
  -1  19  21   -3.80    8.38
   1  19 -21    4.48    7.74
  -1  19  21   -3.41   10.13
  -1  19  20   11.36   11.64
  -1  19  20   13.73   16.05
   1  19 -20   -3.74    5.84
  -1  19  19    7.31   10.41
   1  19 -19   30.07   15.27
  -1  19  19   12.19    9.27
  -1  19  18   49.42   20.47
  -1  19  18   87.76   32.56
   1  19 -18   42.95   16.41
   1  19 -17   -3.26    6.20
  -1  19  17    8.78    8.72
   1  19 -16   59.64   18.41
  -1  19  16   72.39   22.11
  -1  19  16   78.92   29.38
  -1  19  15   -1.79   12.05
   1  19 -15   19.28   13.09
  -1  19  15   25.59   14.88
  -1  19  14   14.53   11.03
   1  19 -14   20.72   11.31
  -1  19  14   20.08   12.74
  -1  19  13   26.53   16.73
  -1  19  13   15.55   10.78
   1  19 -13   16.86   10.40
  -1  19  12   12.14   14.35
   1  19 -12   54.78   19.26
  -1  19  12   43.25   17.21
   1  19 -11   32.48   13.44
  -1  19  11   34.60   15.05
  -1  19  11   19.84   13.10
  -1  19  10   76.73   22.53
   1  19 -10  104.77   24.65
  -1  19   9   -6.28    6.58
  -1  19   9    7.46    7.88
   1  19  -9   -4.49    6.28
   1  19  -8   25.54   13.15
  -1  19   8   47.08   17.00
  -1  19   8   34.41   20.77
  -1  19   7    4.57   10.09
   1  19  -7   12.15    8.93
  -1  19   7    6.60    8.32
  -1  19   6   22.34    9.68
  -1  19   6   10.64    9.75
   1  19  -6   19.64   10.67
  -1  19   5   -0.26    8.28
   1  19  -5   17.72   10.99
  -1  19   5    7.92    7.64
  -1  19   4   35.47   13.49
  -1  19   4   31.51   16.95
   1  19  -4   26.72   13.43
  -1  19   3    3.20   11.95
  -1  19   3   -0.31    4.99
   1  19  -3   12.05    7.85
  -1  19   2   55.21   15.62
  -1  19   2   38.59   19.49
   1  19  -2   47.97   16.51
   1  19  -1    1.00    5.66
  -1  19   1    5.62    5.64
  -1  19   1    2.44    6.40
   1  19   0   43.62   19.64
   1  19   0   17.25   12.86
  -1  19   0   30.97   11.76
  -1  19  -1    5.65    8.98
   1  19   1    6.65    9.63
   1  19   1   -2.26    3.26
   1  19   2   59.54   24.34
   1  19   2   49.10   16.69
  -1  19  -2   28.41   10.42
   1  19   3    8.27    7.91
   1  19   3   -4.27    7.07
  -1  19  -3   -7.33    5.77
   1  19   4   44.87   17.62
  -1  19  -4   32.27   13.68
   1  19   4   60.31   22.70
   1  19   5    7.59    9.59
   1  19   5    3.79    8.84
  -1  19  -5   13.90    9.63
   1  19   6   26.56   16.89
   1  19   6   24.01   12.82
   1  19   7    3.65    7.72
   1  19   7    4.42    8.65
   1  19   8   13.25   12.38
   1  19   8   39.87   17.25
   1  19   9   10.94   10.65
   1  19   9   10.98    8.44
   1  19  10  103.03   27.13
   1  19  10  185.81   40.75
   1  19  11   33.94   15.32
   1  19  11   40.13   19.29
   1  19  12   33.60   16.69
   1  19  12   33.95   15.14
   1  19  13   22.57   13.46
   1  19  13   12.30   13.01
   1  19  14   25.66   14.34
   1  19  14   34.44   18.69
   1  19  15   15.63   12.04
   1  19  15   18.03   13.72
   1  19  16   88.89   28.58
   1  19  16   93.86   26.96
   1  19  17   10.82   10.47
   1  19  17   18.02   16.91
   1  19  18   32.74   15.79
   1  19  18   56.07   21.78
   1  19  19   29.48   17.83
   1  19  19   -0.08    6.71
   1  19  20   17.97   13.31
   1  19  20   21.76   16.17
   1  19  21    4.62    3.69
   1  19  22   85.25   27.29
   1  19  23   -5.55   10.78
   1  19  24   -4.42    8.12
   1  19  25   24.80   15.92
   1  19  26   28.40   18.10
   1  19  27   -1.55    3.29
  -1  20  26    8.12   12.90
  -1  20  25    1.68    6.02
  -1  20  24    9.52   12.02
  -1  20  23    6.43    9.68
  -1  20  22  -10.56   13.01
  -1  20  21   19.53   13.22
  -1  20  21   -6.85   11.55
  -1  20  20  -12.46    8.73
  -1  20  20   14.18   13.95
  -1  20  19   -0.31    7.00
  -1  20  19    4.04    7.47
  -1  20  18    9.71    9.14
  -1  20  18   13.60   12.82
   1  20 -18   18.49   10.75
  -1  20  17   15.43   17.50
   1  20 -17   20.68   13.41
  -1  20  17   21.70   13.46
   1  20 -16   16.98   12.67
  -1  20  16   27.62   19.95
  -1  20  16   -1.59    3.07
   1  20 -15    6.80    8.01
  -1  20  15    0.14    7.33
  -1  20  15    7.87   11.93
  -1  20  14   -0.60   10.38
   1  20 -14    4.55    7.93
  -1  20  14   11.87   11.48
  -1  20  13   -1.28    7.31
   1  20 -13   -4.02    5.58
  -1  20  13   -3.97    8.61
  -1  20  12  -12.13   16.05
  -1  20  12   14.50   12.43
   1  20 -12   -2.81    3.12
   1  20 -11    6.47    9.47
  -1  20  11   -0.91    4.08
  -1  20  11   -0.98   10.21
   1  20 -10   25.95   13.28
  -1  20  10   41.62   17.61
  -1  20  10   23.71   14.36
  -1  20   9   -2.76    7.61
  -1  20   9   15.49   13.62
   1  20  -9   10.97   11.26
  -1  20   8   17.56   16.63
   1  20  -8   14.93   11.66
  -1  20   8   22.08   14.92
   1  20  -7    3.71    5.34
  -1  20   7    8.64   11.40
  -1  20   7   12.79   10.69
   1  20  -6   -2.90    5.87
  -1  20   6   -3.87    3.03
  -1  20   5   -5.44   10.21
  -1  20   5   -0.06    4.20
   1  20  -5    2.33    4.28
  -1  20   4    2.53    5.45
   1  20  -4    4.81    9.73
  -1  20   4   14.93   10.63
  -1  20   3    1.48    6.76
  -1  20   3    7.88    8.91
   1  20  -3   -6.79    7.78
  -1  20   2   -4.99   12.22
  -1  20   2    1.55    4.83
   1  20  -2    1.65    8.25
  -1  20   1  -15.80   16.14
   1  20  -1   16.04   14.47
  -1  20   1    5.94    6.92
   1  20  -1    5.04    6.77
   1  20   0   -1.82    4.56
  -1  20   0   -5.44    7.40
   1  20   0    2.51    2.02
  -1  20  -1    6.17    5.48
   1  20   1    8.97    5.13
   1  20   1    4.25    8.78
   1  20   2    3.25   11.42
   1  20   2    7.68    8.91
   1  20   3   -1.66    3.51
   1  20   3   14.07   13.68
   1  20   4    2.63    5.35
   1  20   4    8.06   10.13
   1  20   5    4.40    6.79
   1  20   5    1.97   11.42
   1  20   6    7.58    8.42
   1  20   6   40.74   21.39
   1  20   7   -6.93   13.03
   1  20   7    3.17    9.43
   1  20   8   26.36   16.68
   1  20   8    8.58    6.56
   1  20   9    2.30    7.92
   1  20   9    0.68    4.84
   1  20  10    2.88    5.15
   1  20  10   16.91   12.91
   1  20  11   24.01   13.70
   1  20  11    4.90    5.47
   1  20  12    7.31    5.71
   1  20  12    2.86    3.69
   1  20  13   -3.60    3.68
   1  20  13    1.09    6.77
   1  20  14   19.81   11.89
   1  20  14   -0.10    8.34
   1  20  15   -6.48   11.47
   1  20  15    4.73   11.26
   1  20  16   -6.60    9.12
   1  20  16    8.72    8.83
   1  20  17    9.42    7.48
   1  20  17   14.35    9.82
   1  20  18   14.55   11.63
   1  20  18    1.10    9.82
   1  20  19   -7.48    9.37
   1  20  19   12.57   12.95
   1  20  20    0.62    5.44
   1  20  20    9.39   12.87
   1  20  21    7.85    8.96
   1  20  22    2.08    4.97
   1  20  23    2.91   10.04
  -1  21  23    5.48   12.65
  -1  21  22   29.68   18.40
  -1  21  21    9.12   11.79
  -1  21  20   34.53   20.83
  -1  21  19   17.49    9.66
  -1  21  18    1.92    9.59
  -1  21  17   14.58   12.67
  -1  21  16   62.26   23.05
  -1  21  15   24.88   12.91
  -1  21  14   10.08    9.78
  -1  21  14   12.89   11.02
   1  21 -13   -4.40    7.40
  -1  21  13   -0.07    4.41
   1  21 -12   16.45   10.01
  -1  21  12   31.16   17.30
  -1  21  12   -0.63    4.90
   1  21 -11   18.94   14.71
  -1  21  11    5.23   10.96
  -1  21  11   -1.65    3.64
  -1  21  10   44.01   23.95
   1  21 -10   31.58   15.17
  -1  21  10   -0.13    7.09
   1  21  -9   -3.04    6.36
  -1  21   9   11.15   12.54
  -1  21   9    7.33    8.34
  -1  21   8   26.30   22.56
  -1  21   8   27.31   12.55
   1  21  -8   -3.90   10.60
  -1  21   7    9.84   13.22
   1  21  -7    1.49    8.34
  -1  21   6   30.54   23.06
   1  21  -6   19.29   11.37
  -1  21   5   14.86   14.79
   1  21  -5   47.99   20.08
  -1  21   4   23.65   17.43
   1  21  -4   25.29   12.30
  -1  21   3   19.34   17.02
   1  21  -3    5.27    5.82
   1  21  -3   39.66   22.18
  -1  21   2   30.59   22.14
   1  21  -2   19.68   12.55
   1  21  -2   23.42   19.00
   1  21  -1    4.98    9.49
  -1  21   1    7.62    3.04
   1  21  -1    9.76    7.58
  -1  21   0    8.57   13.78
   1  21   0   19.11   15.37
   1  21   0   11.24   11.44
  -1  21  -1   10.92   15.66
   1  21   1   11.82   10.31
   1  21   1   25.66   19.94
  -1  21  -2   13.51   18.52
   1  21   2   17.29   15.95
   1  21   2   16.97   12.14
   1  21   3   16.66   13.82
   1  21   3    9.89    8.62
   1  21   4   41.33   17.97
   1  21   4   28.18   17.49
   1  21   5   -9.60    8.09
   1  21   5   23.70   16.44
   1  21   6   -6.36    9.97
   1  21   6    8.27   12.25
   1  21   7   -5.64    9.00
   1  21   7    2.89    9.62
   1  21   8    7.25    9.39
   1  21   8   17.94   13.62
   1  21   9    1.22    5.25
   1  21   9   13.90   14.45
   1  21  10   40.64   18.09
   1  21  10   45.32   20.73
   1  21  11   10.98   12.38
   1  21  11   -4.85   10.60
   1  21  12   33.29   16.18
   1  21  12    9.42    9.82
   1  21  13    2.73    3.65
   1  21  13   21.56   18.24
   1  21  14    9.92   14.25
   1  21  14    4.64    7.58
   1  21  15   52.85   23.66
   1  21  15   36.16   17.80
   1  21  16   97.56   33.07
   1  21  16   63.83   22.50
   1  21  17   12.47   10.50
   1  21  17   48.62   23.77
   1  21  18   -5.14    6.41
   1  21  18    8.57   10.44
   1  21  19   20.36   14.74
   1  22  -7   14.16   14.26
   1  22  -6    1.46    4.08
   1  22  -5   -3.46    7.36
   1  22  -4   12.12    9.98
   1  22  -4    0.43   15.26
   1  22  -3    9.03   11.10
   1  22  -3    9.56   10.35
   1  22  -2   -7.40   11.74
   1  22  -2   19.52   12.83
   1  22  -1   10.58    9.66
   1  22  -1   22.57   13.97
   1  22   0   34.77   23.84
   1  22   0   14.47   11.84
   1  22   1   16.62   17.73
   1  22   1   24.19   12.98
   1  22   2   36.65   20.85
   1  22   2   16.90   13.27
   1  22   3   24.81   13.20
   1  22   3   20.34   15.34
   1  22   4   -6.96   12.94
   1  22   4   10.61    9.65
   1  22   5  -13.38   12.80
   1  22   5   -5.54   10.26
   1  22   6   17.08   12.76
   1  22   6   23.56   17.68
   1  22   7    8.18    8.95
   1  22   7  -10.08   15.62
   1  22   8   14.38   14.68
   1  22   8   19.35   13.73
   1  22   9    9.26   14.00
   1  22   9   29.40   17.14
   1  22  10    5.07    4.83
   1  22  10   -2.46    7.65
   1  22  11   10.94   13.74
   1  22  12    1.76    5.72
   1  22  13   12.93   12.38
   1  22  14    6.61   12.15
   1  23   0   -0.15    5.66
   1  23   1   24.80   16.58
   1  23   2    3.46    8.12
   1  23   3    0.91   10.27
   1  23   4   54.75   21.94
   1  23   5   16.80   11.76
   1  23   6   -3.51    6.47
   1  23   7    8.41   12.67
   1  23   8    8.44   13.85
   2   0  -1   88.10   10.40
   2   0  -2 8523.25  101.42
   2   0  -2 8398.52   66.19
   2   0  -3   79.01    7.35
   2   0  -3   90.28   10.50
   2   0  -4   25.59    5.00
   2   0   4   12.87    3.36
   2   0  -4   17.09    4.86
   2   0   5  108.29    9.76
   2   0  -5  106.75   11.78
  -2   0   5  108.32   16.51
   2   0  -6  104.86   11.67
   2   0   6  102.92    9.73
  -2   0  -6  111.53   10.32
  -2   0   6  127.65   18.06
   2   0  -6  120.82   14.86
   2   0  -7    0.30    2.33
  -2   0  -7    4.64    2.25
   2   0   7   -0.72    1.85
   2   0  -7    3.21    1.07
  -2   0   7   -2.26    1.87
  -2   0   7   -0.63    1.31
  -2   0   8    0.67    3.56
   2   0  -8   -1.61    1.48
   2   0  -8   -0.04    1.32
  -2   0  -8    2.13    2.07
  -2   0   8    1.10    1.35
   2   0   8    0.82    0.88
  -2   0   9   11.11    3.83
  -2   0  -9    7.43    2.80
   2   0  -9   15.15    6.17
  -2   0   9    5.44    4.08
   2   0   9   16.21    4.92
   2   0  -9    5.95    2.17
  -2   0 -10 1322.71   40.65
   2   0 -10 1350.54   45.92
  -2   0  10 1321.30   63.79
  -2   0  10 1439.82   49.71
   2   0  10 1340.57   41.86
   2   0 -10 1353.14   56.47
  -2   0 -11   90.10   11.11
  -2   0  11   84.46   12.26
  -2   0  11   93.90   17.51
   2   0 -11   81.56   14.62
   2   0 -11   87.61   11.49
   2   0  11   91.40   11.31
  -2   0  12  419.25   37.46
   2   0 -12  507.34   28.77
  -2   0 -12  499.38   27.08
   2   0  12  468.40   27.03
  -2   0  12  496.76   30.78
   2   0 -12  523.63   37.39
   2   0  13    3.37    3.02
  -2   0  13    1.43    2.96
  -2   0  13    5.42    3.34
  -2   0  13   -1.29    1.31
  -2   0 -13    0.74    0.71
   2   0 -13    7.56    4.18
   2   0 -13    1.89    1.06
  -2   0  14  397.46   34.78
   2   0  14  338.26   25.08
  -2   0  14  389.85   36.53
  -2   0 -14  355.74   24.55
   2   0 -14  345.24   24.70
   2   0 -14  416.39   35.39
  -2   0  15   79.53   15.97
  -2   0 -15   91.27   12.92
   2   0  15   91.84   13.86
  -2   0  15   62.79   14.79
   2   0 -15   95.07   13.15
   2   0  16  569.37   35.01
   2   0 -16  523.22   31.97
  -2   0 -16  559.10   33.04
  -2   0  16  549.45   44.99
  -2   0  16  624.18   46.12
  -2   0  17   16.57    7.37
  -2   0  17   12.17    9.17
   2   0  17   26.95    8.03
  -2   0 -17   16.72    6.13
   2   0 -17   33.20    8.30
   2   0  18  412.58   31.75
  -2   0  18  409.72   40.39
   2   0 -18  390.04   28.47
  -2   0 -18  366.11   28.87
  -2   0  18  490.68   41.90
   2   0  19  194.57   22.54
  -2   0  19  209.08   29.09
  -2   0 -19  196.52   22.06
  -2   0  19  192.50   27.35
   2   0 -19  198.79   20.85
  -2   0  20   54.59   14.00
   2   0 -20   79.66   13.25
   2   0  20   55.87   13.27
  -2   0  20   57.77   16.46
  -2   0  21  145.83   24.97
  -2   0  21  116.80   22.43
   2   0  21  135.32   20.42
   2   0 -21  117.38   16.37
  -2   0  22   -3.72    6.09
   2   0  22   11.21    5.90
  -2   0  22    2.33    3.65
   2   0 -22    9.34    5.88
  -2   0  23   16.36    9.74
   2   0 -23    6.48    4.32
  -2   0  23   12.18    6.62
   2   0  23    8.52    3.28
  -2   0  24    2.72    3.66
  -2   0 -24    8.31    4.41
   2   0  24   -3.43    4.75
  -2   0  24    3.17    3.37
   2   0 -24    1.26    1.60
   2   0  25    9.01    5.83
  -2   0  25   11.36    9.68
  -2   0 -25   16.27    5.23
  -2   0  25   29.01   10.83
   2   0 -25   12.03    5.20
   2   0  26   64.61   16.22
  -2   0 -26   48.32    9.91
  -2   0  26   58.03   17.34
   2   0 -26   48.46   12.13
   2   0 -27   21.23    6.62
  -2   0 -27   16.17    5.74
  -2   0  27   40.06   15.51
   2   0  27   33.51   10.55
   2   0  28  252.95   33.30
  -2   0 -28  213.78   21.71
  -2   0  28  194.70   32.91
   2   0 -28  272.40   28.55
  -2   0 -29    7.17    4.14
   2   0 -29    4.46    4.58
   2   0  29    8.20    9.43
  -2   0  29   12.16    9.96
   2   0 -30   34.88   10.21
  -2   0  30   34.79   15.64
  -2   0 -30   30.61    8.40
   2   0  30   40.72   15.20
   2   0 -31  177.48   24.04
   2   0  31  188.17   30.48
  -2   0  31  214.14   36.19
  -2   0 -31  207.29   23.20
   2   0 -32  119.65   20.10
   2   0  32  147.68   27.36
  -2   0  32  161.92   31.94
   2   0 -33    2.86    4.97
  -2   0  33   -5.67    7.08
   2   0  33    0.50    1.58
   2   0 -34    2.51    3.02
  -2   0  34    4.11    7.51
   2   0  34    2.69    2.34
   2   0 -35   64.69   15.57
  -2   0  35   44.08   16.10
   2   0  35   38.96   15.56
  -2   0  36    4.75    7.97
   2   0 -36    9.17    6.23
   2   0  36   -0.73    3.21
  -2   0  37   81.44   24.75
   2   0  37   83.90   23.10
   2   0 -37   67.09   16.52
   2   0 -38   24.56   10.08
   2   0  38    8.85   11.58
  -2   0  38   14.72    9.14
   2   0  39   34.84   16.12
  -2   0  39   14.92   12.99
   2   0  40    1.09    5.30
  -2   0  40    9.21   10.05
  -2   0  41   17.55   10.37
   2   0  41   37.94   17.67
   2   0  42    7.04    3.84
   2   0  43   -1.86    5.68
   2   0  44   22.49   15.60
   2   0  45    2.42    3.16
   2   0  46    3.59    9.43
   2   0  47   -6.93   12.34
   2   0  48   -4.65    8.68
   2   0  49   -0.17    6.30
   2   0  50   30.28   17.50
   2   0  51   35.34   22.93
   2   0  52   10.11   10.78
   2   0  53   -9.65   13.08
   2   0  54  -22.94   18.13
   2  -1  54    3.45    9.20
   2  -1  53    7.27    8.09
   2  -1  52    2.33    7.94
   2  -1  51   21.93   14.89
   2  -1  50    3.87    6.78
   2  -1  49   19.54   13.69
   2  -1  48    5.60    9.62
   2  -1  47   17.89   14.05
   2  -1  46   -5.87   11.29
  -2   1  46    6.10   14.95
  -2   1  45   80.68   29.45
   2  -1  45   23.41   14.30
   2  -1  44    8.03    7.64
  -2   1  44    0.53    5.07
  -2   1  43   -8.48   10.20
   2  -1  43   12.09    8.05
   2  -1  42    1.89    7.96
  -2   1  42    5.96    6.50
   2  -1  41   23.91   13.28
  -2   1  41   11.78    6.51
   2  -1  40    6.89    7.70
  -2   1  40    8.48   11.25
  -2   1  39   13.63   13.14
   2  -1  39   -4.29    7.66
  -2   1  38    8.45    9.35
   2  -1  38   29.39   14.61
   2   1 -37   19.21   10.37
   2  -1  37   24.81   13.04
  -2   1  37    2.33    2.31
  -2   1  36   13.25   12.26
   2  -1  36   12.11    8.25
   2   1 -36   20.04    9.66
   2  -1  35   71.65   21.17
  -2   1  35  130.83   30.20
   2   1 -35   73.13   16.80
   2  -1  34   14.74    9.50
   2   1 -34   25.02   10.50
  -2   1  34   -0.38    4.72
   2  -1  33   81.45   20.40
  -2   1  33   74.51   21.87
   2   1 -33   44.82   12.46
  -2   1  32   99.82   25.62
   2   1 -32  100.98   18.38
   2  -1  32  149.21   27.18
   2  -1  31   70.43   19.66
  -2   1  31   51.99   17.25
   2   1 -31   41.99   12.13
   2   1 -30   79.86   16.36
  -2   1  30   64.39   21.20
   2  -1  30   70.81   17.70
  -2  -1 -29  332.90   24.18
   2  -1  29  367.06   40.57
   2   1 -29  416.17   36.24
  -2   1  29  332.34   43.11
  -2   1  28   11.71    8.93
  -2  -1 -28    7.79    4.46
  -2   1  28    7.08    8.90
   2  -1  28   -1.88    3.85
   2   1 -28    1.80    3.53
   2   1 -27  154.74   21.40
  -2   1  27  141.62   26.19
  -2   1  27  157.55   28.68
  -2  -1 -27  131.05   14.26
   2  -1  27  132.91   23.49
  -2  -1 -26   35.66    7.32
  -2   1  26   22.56   10.91
   2   1 -26   52.86   12.40
   2  -1  26   42.55   13.90
  -2   1  26   41.06   15.32
   2   1 -25   20.43    8.21
  -2  -1 -25   17.90    5.43
   2  -1  25   30.66   10.15
  -2   1  25   31.64   13.62
  -2   1  25   47.10   16.53
  -2  -1 -24   66.56    9.52
  -2   1  24   63.22   17.41
   2  -1  24   91.91   17.71
  -2   1  24   80.92   19.33
   2   1 -24   69.31   13.17
  -2   1  23    5.73    7.38
   2  -1  23    1.64    5.37
  -2   1  23    3.59    4.05
  -2  -1 -23    1.13    0.60
   2   1 -23   -0.12    1.83
   2  -1  22  112.06   18.33
  -2   1  22  147.00   25.73
  -2  -1 -22   90.00    9.99
  -2   1  22   84.53   18.76
   2   1 -22  126.46   17.42
   2   1 -21   14.48    5.31
  -2   1  21   13.11   10.49
  -2  -1 -21   19.43    4.47
  -2   1  21   21.30    9.27
   2  -1  21   12.24    5.70
  -2  -1 -20  164.02   12.64
   2   1 -20  180.27   19.90
   2  -1  20  177.62   21.90
  -2   1  20  156.58   25.38
  -2   1  20  160.15   25.09
  -2   1  19   48.84   14.06
   2  -1  19   69.22   12.71
   2   1 -19   53.07   10.71
  -2   1  19   63.98   16.48
  -2   1  18   -2.02    1.45
  -2  -1 -18   10.16    5.47
  -2   1  18    6.76    6.37
   2  -1  18    5.70    3.82
   2   1 -18    1.54    2.43
   2   1 -17  453.22   29.95
   2  -1  17  429.15   30.62
  -2   1  17  389.40   38.49
  -2   1  17  421.16   38.00
  -2  -1 -17  421.93   31.07
  -2   1  16  164.85   24.72
   2  -1  16  152.50   17.53
  -2  -1 -16  201.79   20.85
  -2   1  16  170.78   23.87
   2   1 -16  180.21   18.59
   2   1 -15    4.91    1.83
  -2   1  15    3.22    2.91
  -2   1  15    2.96    4.18
  -2  -1 -15    3.04    2.50
   2  -1  15    6.98    4.38
  -2   1  14   31.50    9.09
  -2  -1 -14   41.92    8.83
   2  -1  14   39.87    8.21
   2   1 -14   52.63    9.56
  -2   1  14   48.17   12.97
   2   1 -13  243.95   26.58
  -2   1  13  235.77   21.93
  -2   1  13  249.73   28.69
  -2   1  13  214.04   24.47
  -2  -1 -13  237.53   20.48
   2   1 -13  227.03   19.13
   2  -1  13  221.64   18.40
   2  -1  12  200.31   16.83
   2   1 -12  184.73   17.04
  -2  -1 -12  199.89   18.16
  -2   1  12  181.39   22.10
   2   1 -12  164.83   21.24
  -2   1  12  175.30   18.47
  -2   1  12  177.21   23.65
   2  -1  11  413.17   22.93
  -2  -1 -11  373.55   24.08
  -2   1  11  406.88   27.73
  -2   1  11  436.33   36.90
   2   1 -11  486.99   35.23
   2   1 -11  411.54   24.89
  -2   1  11  385.83   30.97
   2   1 -10   19.18    7.72
  -2   1  10   19.93    6.28
   2   1 -10   18.68    7.49
   2  -1  10   15.80    4.48
  -2   1  10    8.70    3.94
  -2  -1 -10   17.21    4.90
   2   1 -10   18.01    5.18
  -2   1  10   12.66    6.45
   2   1  -9  149.43   14.40
   2   1  -9  154.64   18.61
   2   1  -9  132.71   20.49
  -2   1   9  189.74   17.94
  -2  -1  -9  156.19   14.75
  -2   1   9  149.59   18.08
   2  -1   9  154.63   12.43
  -2   1   8   59.74   10.53
  -2  -1  -8   75.01    9.95
   2   1  -8   71.62    9.96
   2  -1   8   75.04    8.22
   2   1  -8   72.86   14.84
  -2   1   8   62.41   10.05
  -2   1   7  358.63   23.73
  -2  -1  -7  381.54   21.91
   2   1  -7  332.46   30.88
   2  -1   7  330.25   15.86
   2   1  -7  334.74   20.67
  -2  -1  -6   17.96    4.70
   2   1  -6   13.98    3.99
  -2   1   6   18.91    5.25
   2   1  -6   10.01    5.56
   2  -1   6    9.86    2.49
   2   1  -5  483.42   35.02
   2   1  -5  520.93   24.58
   2  -1   5  503.16   17.73
  -2   1   5  530.66   28.17
   2  -1   4 2108.07   35.13
   2   1  -4 2053.59   48.21
  -2   1   4 2105.65   55.78
  -2   1   3 1592.22   38.58
  -2  -1  -3 1652.31   50.26
   2   1  -3 1608.57   42.35
  -2   1   2  558.25   22.03
   2   1  -2  559.59   24.74
  -2  -1  -2  571.18   31.01
  -2   1   1 1768.02   37.17
   2   1  -1 1676.44   42.61
  -2  -1  -1 1627.51   54.51
   2   1   0    0.86    1.21
  -2  -1   0    5.68    4.05
  -2  -1   1 1651.04   58.09
  -2  -1   2  557.44   34.76
  -2  -1   2  572.35   25.72
   2  -1  -2  557.02   27.27
   2   1   3 1623.04   41.05
  -2  -1   3 1716.03   62.75
   2  -1  -3 1590.75   45.64
   2  -1  -3 1628.22   46.58
   2  -1  -3 1540.21   37.60
   2   1   4 1988.43   47.12
   2  -1  -4 2097.34   47.39
   2  -1  -4 2074.08   53.56
  -2  -1   4 2184.80   73.28
   2  -1  -4 2055.92   54.16
   2   1   5  503.27   24.20
   2  -1  -5  470.63   26.95
   2  -1  -5  504.23   24.75
  -2  -1   5  505.53   36.29
   2  -1  -5  543.87   27.56
  -2  -1   6   -1.14    1.55
   2   1   6   13.53    4.10
  -2  -1   6   26.37    9.45
   2  -1  -6   20.37    6.07
   2  -1  -6   11.87    4.24
   2  -1  -6   16.64    5.01
  -2   1  -7  347.59   15.97
   2  -1  -7  386.82   26.75
   2  -1  -7  359.24   22.83
   2  -1  -7  377.91   24.13
  -2  -1   7  294.81   28.30
   2   1   7  310.16   19.63
   2  -1  -8   81.37   12.83
   2  -1  -8   81.68   11.67
   2  -1  -8   62.12    9.60
   2   1   8   80.08   10.48
  -2   1  -8   70.93    7.67
  -2  -1   8   61.64   13.26
   2   1   9  121.65   13.21
  -2   1  -9  141.53   11.44
  -2  -1   9  143.45   20.15
   2  -1  -9  156.48   15.72
   2  -1  -9  155.50   18.49
   2  -1 -10   10.71    4.15
  -2   1 -10   13.89    3.70
  -2  -1  10    0.48    0.59
  -2  -1  10   16.25    6.12
   2  -1 -10   17.52    6.30
   2   1  10   14.90    4.81
  -2   1 -11  430.41   22.20
  -2  -1  11  410.55   35.76
   2  -1 -11  441.11   27.51
   2  -1 -11  414.69   31.83
   2   1  11  402.69   25.89
  -2  -1  12  215.69   26.37
  -2   1 -12  149.40   13.69
   2  -1 -12  118.55   14.00
   2   1  12  188.08   18.17
   2  -1 -12  176.34   21.33
   2  -1 -13  199.56   18.62
  -2   1 -13  243.73   18.39
   2   1  13  229.20   20.87
   2  -1 -13  251.59   26.21
  -2  -1  13  232.37   27.82
  -2  -1  14   31.09   10.14
   2   1  14   52.72    9.86
   2  -1 -14   35.84    8.18
   2  -1 -14   25.94    9.18
  -2   1 -14   43.49    8.22
   2   1  15    5.49    3.96
  -2  -1  15    3.98    4.95
  -2   1 -15    6.31    3.18
   2  -1 -15    5.70    3.44
  -2  -1  16  171.02   25.78
   2   1  16  198.22   21.52
  -2   1 -16  175.83   18.02
   2  -1 -16  187.63   19.00
  -2  -1  17  406.43   39.55
  -2   1 -17  414.04   28.75
   2  -1 -17  433.48   29.75
   2   1  17  448.83   33.08
  -2  -1  18    3.76    1.90
  -2   1 -18   10.24    5.03
   2   1  18    0.90    2.63
   2  -1 -18   13.46    5.42
   2  -1 -19   48.64   10.33
   2   1  19   53.83   12.17
  -2  -1  19   47.09   13.72
  -2   1 -19   60.62   11.56
  -2  -1  20  163.91   26.12
   2   1  20  162.78   21.72
  -2   1 -20  154.60   19.41
   2  -1 -20  167.47   19.51
   2  -1 -21   31.47    8.55
   2   1  21   32.40   10.83
   2   1  22  160.01   22.80
   2  -1 -22  106.75   16.35
   2  -1 -23    4.60    4.66
   2   1  23    0.95    4.75
   2   1  24   99.09   19.63
   2  -1 -24   85.30   14.95
   2   1  25   17.83    9.92
   2  -1 -25   24.14    7.78
   2  -1 -26   48.13   11.52
   2   1  26   23.35   10.85
   2   1  27  151.48   25.04
   2  -1 -27  174.02   22.65
  -2   1 -28    2.24    1.31
   2  -1 -28    9.99    6.45
   2   1  28    8.60    6.12
   2  -1 -29  334.93   32.54
  -2   1 -29  362.69   32.26
   2   1  29  427.90   44.78
   2  -1 -30   73.18   15.84
  -2   1 -30   44.45   12.02
  -2   1 -31   32.61   10.05
   2   1  31   40.65   13.35
   2  -1 -31   38.24   10.76
   2  -1 -32  130.90   21.14
   2   1  32  130.23   26.22
   2   1  33   64.31   19.29
   2  -1 -33   60.23   14.41
   2  -1 -34    0.74    4.46
   2   1  34   26.02   12.91
   2   1  35   85.22   22.36
   2  -1 -35   68.37   15.50
   2  -1 -36   22.44    9.73
   2   1  36    9.91    9.37
   2  -1 -37   30.16   11.64
   2   1  37    3.15    2.25
   2  -1 -38   10.83    8.46
   2   1  38   10.32    7.93
   2  -1 -39   -4.83    6.23
   2   1  39    4.97    7.00
   2  -1 -40    5.95    6.73
   2   1  40    3.24    6.04
   2   1  41    5.89    9.11
   2   1  42    3.87    8.67
   2   1  43   10.71   11.59
   2   1  44   28.31   16.33
   2   1  45    4.11    5.03
   2   1  46   -9.36   11.65
   2   1  47   -2.96    7.56
   2   1  48   -1.10    3.78
   2   1  49   62.79   25.13
   2   1  50    0.18    5.19
   2   1  51   26.73   19.39
   2   1  52   -1.61    6.20
   2   1  53    0.10    4.74
   2   1  54    9.49   11.40
   2  -2  52   27.00   17.56
   2  -2  51   10.10   10.97
  -2   2  50    4.19    4.52
   2  -2  50  -15.06   14.81
  -2   2  49    5.37   13.85
   2  -2  49    1.61    7.73
  -2   2  48   15.80   15.83
   2  -2  48    1.40    6.92
   2  -2  47   20.52   14.70
  -2   2  47   18.30   12.70
  -2   2  46   19.17   18.16
   2  -2  46    4.86    9.38
   2  -2  45   27.20   16.37
  -2   2  45   15.00   13.81
  -2   2  44   55.80   24.36
   2  -2  44   34.84   17.27
   2  -2  43   15.19   10.71
  -2   2  43   -4.73    8.93
   2  -2  42   11.03   11.63
  -2   2  42   37.27   21.06
  -2   2  41   28.07   16.91
   2  -2  41    6.93    9.46
   2  -2  40    5.99    5.96
  -2   2  40   21.78   16.29
   2  -2  39   30.48   14.72
  -2   2  39    4.14    6.97
   2  -2  38   57.79   19.30
  -2   2  38   47.48   19.96
  -2   2  37   36.35   16.74
   2  -2  37   52.97   18.18
  -2   2  36   19.05    8.46
   2  -2  36   33.69   15.77
   2  -2  35    7.31    7.41
  -2   2  35   13.62    6.75
   2   2 -35    4.02    2.85
  -2   2  34   56.49   19.33
   2  -2  34   84.15   21.77
   2   2 -34   43.44   12.59
   2  -2  33   45.90   14.58
  -2   2  33   37.24   16.87
   2   2 -33   48.98   13.31
   2   2 -32   45.26   12.93
   2  -2  32   86.68   21.07
  -2   2  32   75.02   22.88
   2   2 -31  164.02   23.82
  -2   2  31  167.10   29.27
  -2   2  31  131.66   28.88
   2  -2  31  150.51   26.69
  -2   2  30  158.70   30.02
   2  -2  30  225.29   32.06
  -2   2  30  178.27   30.43
   2   2 -30  137.24   21.06
   2  -2  29   41.71   14.09
   2   2 -29   51.89   12.76
  -2   2  29   50.25   15.00
  -2   2  29   45.47   16.33
  -2   2  28   55.41   17.31
   2   2 -28   43.43   11.74
   2  -2  28   70.13   17.42
  -2   2  28   61.22   17.79
  -2   2  27   28.68   11.44
   2   2 -27   48.73   11.67
   2  -2  27   24.02    8.96
  -2   2  27   32.94   14.20
   2   2 -26   32.68    9.73
  -2   2  26   55.06   15.34
   2  -2  26   37.28   11.82
  -2   2  26   21.89    9.15
  -2   2  25  109.19   23.39
   2   2 -25  124.31   18.66
   2  -2  25  126.47   20.89
  -2   2  25  165.37   27.90
   2   2 -24   23.77    7.73
  -2   2  24   34.90   12.02
  -2   2  24   36.01   13.52
   2  -2  24   44.98   12.59
  -2   2  23   43.42   13.29
  -2   2  23   28.71   11.38
   2  -2  23   36.73   11.27
   2   2 -23   27.81    7.71
   2  -2  22   14.14    5.39
   2   2 -22    6.34    3.20
  -2   2  22   11.66    6.25
  -2   2  21   87.48   18.02
   2  -2  21   68.94   13.77
  -2   2  21   77.89   18.39
   2   2 -21   52.80   10.86
  -2   2  20   13.40    6.98
  -2   2  20   27.70   11.29
   2  -2  20   32.50    9.77
   2   2 -20   23.04    7.15
  -2   2  19  136.27   23.45
  -2   2  19  135.75   22.71
   2  -2  19  141.08   18.58
   2   2 -19  160.15   18.40
  -2   2  18  357.83   37.26
   2  -2  18  429.26   31.36
   2   2 -18  414.85   29.22
  -2   2  18  391.96   38.05
  -2   2  17  277.49   30.97
   2   2 -17  232.60   21.54
   2  -2  17  293.91   24.93
  -2   2  17  242.80   30.13
  -2   2  16   86.84   17.86
  -2   2  16   61.91   14.60
  -2  -2 -16  103.56   15.85
   2  -2  16   97.60   13.75
   2   2 -16   99.83   13.48
  -2   2  15  136.38   20.72
  -2  -2 -15  144.39   18.06
   2  -2  15  156.01   16.40
  -2   2  15  132.52   22.01
   2   2 -15  128.30   15.15
  -2   2  14  160.32   21.64
  -2  -2 -14  163.94   18.70
  -2   2  14  152.17   22.61
   2  -2  14  164.25   16.08
   2   2 -14  173.16   17.07
  -2   2  13    9.16    5.91
   2  -2  13   13.45    4.71
   2   2 -13    1.67    3.15
  -2  -2 -13   13.75    6.09
  -2   2  13    9.55    5.02
   2   2 -13   14.22    4.67
   2   2 -13   20.15    8.87
  -2  -2 -12 1120.74   46.03
  -2   2  12 1034.08   51.94
   2   2 -12 1075.67   65.45
  -2   2  12 1063.99   46.11
   2  -2  12 1032.56   35.79
   2   2 -12 1032.38   39.86
   2   2 -12 1078.09   55.98
  -2   2  11  139.42   16.51
  -2   2  11  154.01   19.54
   2  -2  11  141.40   12.49
  -2  -2 -11  152.80   16.47
   2   2 -11  158.42   21.19
   2   2 -11  166.22   25.08
   2   2 -11  129.50   13.71
   2   2 -10  453.76   40.58
  -2  -2 -10  465.48   28.50
  -2   2  10  482.21   29.91
  -2  -2 -10  467.23   16.75
  -2   2  10  496.14   33.54
   2   2 -10  460.34   25.35
   2  -2  10  473.78   21.03
   2   2  -9  168.25   23.52
  -2   2   9  180.72   17.73
   2  -2   9  169.43   11.58
  -2   2   9  173.07   19.22
   2   2  -9  165.76   14.87
  -2  -2  -9  180.52   11.56
  -2  -2  -9  159.95   16.23
  -2   2   8  595.42   34.25
   2  -2   8  594.04   19.94
  -2  -2  -8  626.19   31.23
  -2   2   8  533.09   30.58
   2   2  -8  578.37   26.81
   2   2  -8  626.93   45.67
  -2  -2  -8  583.10   22.65
   2  -2   7   72.51    6.30
   2   2  -7   70.85    9.36
  -2  -2  -7   73.55   10.35
  -2   2   7   74.05   11.63
  -2   2   7   67.03   10.25
  -2  -2  -7   67.82    8.29
   2   2  -7   69.06   14.45
  -2   2   6 1273.32   44.96
  -2  -2  -6 1349.65   43.82
  -2   2   6 1342.12   46.98
  -2  -2  -6 1382.55   37.48
  -2   2   6 1341.92   47.52
   2   2  -6 1315.61   38.67
   2  -2   6 1327.53   23.89
   2   2  -6 1336.58   62.69
  -2  -2  -6 1356.30   39.20
  -2  -2  -5   28.96    6.26
  -2  -2  -5   33.44    5.17
  -2   2   5   24.19    6.07
   2   2  -5   26.12    5.50
  -2   2   5   20.85    5.66
  -2   2   5   28.34    6.66
   2   2  -5   22.97    8.00
   2   2  -4  237.17   25.07
  -2  -2  -4  241.30   12.84
  -2   2   4  227.47   17.83
   2   2  -4  249.90   15.91
  -2   2   4  244.49   18.17
  -2  -2  -4  237.53   18.21
   2   2  -3  553.55   37.12
   2   2  -3  530.16   22.77
  -2   2   3  543.47   26.40
  -2  -2  -3  573.81   29.44
  -2   2   2   68.11    9.09
  -2  -2  -2   65.81   10.56
   2   2  -2   70.68    8.29
   2   2  -2   71.84   13.46
  -2  -2  -1  474.73   29.10
   2   2  -1  433.09   20.44
   2  -2   1  484.05   17.62
   2   2  -1  511.07   33.30
  -2  -2   0 2689.26   71.51
   2   2   0 2692.40   50.52
   2   2   0 2755.50   74.61
   2  -2   0 2638.96   44.88
   2   2   1  532.13   31.95
   2   2   1  461.00   20.69
   2  -2  -1  476.41   20.60
  -2  -2   1  537.65   32.87
   2  -2  -2   82.33    9.12
   2  -2  -2   81.13   10.89
   2   2   2   68.93   10.79
  -2  -2   2   66.96   12.31
  -2  -2   2   78.77    9.07
   2   2   3  510.63   25.98
   2  -2  -3  565.44   29.19
  -2  -2   3  565.86   24.68
  -2  -2   3  582.52   36.16
   2  -2  -3  529.90   25.22
  -2  -2   4  199.19   21.60
   2  -2  -4  217.97   18.06
  -2  -2   4  243.42   16.57
   2  -2  -4  235.06   17.80
   2   2   4  226.43   17.55
   2  -2  -5   34.07    6.79
   2   2   5   22.83    5.57
   2  -2  -5   25.08    6.26
  -2  -2   5   25.37    7.91
  -2  -2   5   22.86    5.18
   2  -2  -5   22.73    5.81
   2  -2  -6 1322.69   46.37
   2  -2  -6 1256.34   44.23
   2   2   6 1304.83   43.38
  -2  -2   6 1366.11   41.52
  -2  -2   6 1319.41   58.98
   2  -2  -6 1276.92   45.54
   2  -2  -7   81.22   11.82
  -2  -2   7   57.40   12.67
  -2  -2   7   75.12   10.04
  -2   2  -7   74.13    5.93
   2   2   7   70.25   10.25
   2  -2  -7   91.86   12.97
   2  -2  -7   68.52   10.43
   2  -2  -8  582.89   33.08
  -2   2  -8  574.96   18.19
   2  -2  -8  574.61   29.95
  -2  -2   8  605.31   29.23
   2  -2  -8  669.92   36.23
   2   2   8  560.37   29.76
  -2   2  -9  168.96   10.78
  -2  -2   9  180.37   16.30
   2   2   9  132.75   14.85
   2  -2  -9  157.36   16.10
   2  -2  -9  199.09   20.32
   2  -2  -9  179.25   19.11
  -2  -2   9  161.94   22.29
  -2  -2  10  504.30   39.62
   2  -2 -10  450.10   27.58
  -2   2 -10  429.27   18.75
   2  -2 -10  467.27   32.31
  -2  -2  10  453.43   27.25
   2   2  10  430.42   27.54
   2  -2 -10  475.37   32.14
   2   2  11  179.47   18.38
   2  -2 -11  130.22   17.53
   2  -2 -11  114.95   16.90
  -2  -2  11  151.97   16.22
   2  -2 -11  144.59   15.90
  -2   2 -11  161.33   12.52
  -2  -2  11  173.63   23.51
  -2  -2  12 1042.71   58.89
   2  -2 -12 1104.70   52.71
  -2   2 -12 1064.32   34.24
  -2  -2  12  973.63   42.05
   2  -2 -12 1079.65   53.09
   2  -2 -12 1135.77   45.74
   2   2  12 1044.97   45.63
  -2   2 -13   11.49    3.83
   2   2  13    9.20    4.00
   2  -2 -13    9.62    7.22
  -2  -2  13    9.98    6.79
   2  -2 -13    4.14    3.55
  -2  -2  13    1.35    1.32
   2  -2 -13   15.00    6.72
  -2   2 -14  146.00   14.20
   2  -2 -14  134.24   20.21
   2  -2 -14  150.47   20.49
   2   2  14  144.57   17.74
   2  -2 -14  168.60   17.64
   2  -2 -15  119.11   14.96
  -2   2 -15  133.88   14.49
  -2   2 -16   84.35   11.84
   2  -2 -16   84.63   13.28
   2   2  16   99.35   15.85
  -2   2 -17  224.75   20.16
   2   2  17  221.66   24.33
   2  -2 -17  228.19   21.71
   2   2  18  339.07   30.75
  -2   2 -18  412.28   28.20
   2  -2 -18  373.61   28.25
  -2   2 -19  142.57   17.36
   2   2  19  148.45   21.10
   2  -2 -19  156.13   18.87
   2   2  20   30.81    8.90
  -2   2 -20   19.05    6.21
   2  -2 -20   22.06    7.31
   2   2  21   74.20   15.78
  -2   2 -21   59.03   11.81
   2  -2 -21   54.38   11.67
   2  -2 -22   11.95    5.57
   2   2  22   12.36    7.02
   2  -2 -23   21.25    7.74
   2   2  23   23.55    9.70
   2   2  24   39.43   12.93
   2  -2 -24   35.96    9.93
   2   2  25  123.67   22.31
   2  -2 -25  114.38   17.89
   2  -2 -26   48.20   11.95
   2   2  26   69.35   17.98
   2   2  27   70.65   18.27
   2  -2 -27   38.75   11.15
   2  -2 -28   51.18   12.33
   2   2  28   32.25   13.44
   2   2  29   54.12   15.94
   2  -2 -29   45.02   11.50
   2   2  30  191.97   30.47
   2  -2 -30  188.68   25.00
   2  -2 -31  174.03   24.24
   2   2  31  172.78   29.96
   2  -2 -32   43.22   12.01
   2   2  32   78.33   20.79
   2  -2 -33   27.05    9.29
   2   2  33   36.67   15.15
   2  -2 -34   56.80   14.72
   2   2  34   94.70   24.78
   2   2  35   15.71   10.41
   2  -2 -35    6.42    5.12
   2  -2 -36   28.85   11.67
   2   2  36   25.51   13.59
   2  -2 -37   45.84   13.97
   2   2  37   80.57   24.24
   2  -2 -38   17.94    9.60
   2   2  38   11.70    7.43
   2   2  39   47.66   19.77
   2  -2 -39   32.37   12.18
   2  -2 -40   12.37    8.85
   2   2  40   24.06   13.26
   2  -2 -41    6.22    4.80
   2   2  41   -3.84    2.17
   2   2  42   24.03   15.09
   2   2  43   11.96   10.00
   2   2  44   42.42   18.24
   2   2  45   34.73   20.46
   2   2  46   11.78   10.35
   2   2  47    7.05    9.35
   2   2  48   33.11   18.44
   2   2  49    0.80    7.74
   2   2  50   13.58   13.57
   2   2  51   14.09   14.09
   2   2  52    6.46   13.16
   2   2  53   37.15   21.99
  -2   3  50   26.98   18.00
  -2   3  49   65.59   29.26
  -2   3  48   28.76   22.93
   2  -3  47   19.82   18.04
  -2   3  47   10.94   12.97
  -2   3  46   11.36   15.38
   2  -3  46   34.59   15.87
   2  -3  45  119.54   31.76
  -2   3  45   79.59   30.48
  -2   3  44   36.69   20.29
   2  -3  44    6.84    8.19
  -2   3  43  -10.42   13.53
   2  -3  43   16.71   12.37
  -2   3  42  -10.72   10.73
   2  -3  42    4.85    9.10
   2  -3  41   15.47    7.91
  -2   3  41    9.61    7.87
  -2   3  40   32.45   16.27
   2  -3  40   17.69    8.88
  -2   3  39   25.18   13.97
   2  -3  39   34.62   15.27
  -2   3  38   51.35   20.68
   2  -3  38   28.71   11.06
   2  -3  37   64.62   19.00
  -2   3  37   85.66   26.94
  -2   3  36   64.20   22.56
   2  -3  36   75.31   21.29
   2  -3  35   16.19   10.59
  -2   3  35   28.41   15.62
   2  -3  34   40.70   14.99
  -2   3  34   37.85   18.41
  -2   3  34   27.33   14.04
  -2   3  33  150.97   29.14
  -2   3  33   76.38   22.65
   2  -3  33  151.88   28.17
   2   3 -32   25.32    9.30
  -2   3  32   17.85    9.39
   2  -3  32   37.07   14.93
  -2   3  31   37.20   13.47
  -2   3  31   26.30   13.08
   2  -3  31   35.13   11.98
   2   3 -31   30.43   10.76
  -2   3  30  122.82   27.91
  -2   3  30  141.07   28.07
   2  -3  30  124.00   24.27
   2   3 -30  100.07   18.26
  -2   3  29  177.29   30.18
  -2   3  29  127.89   27.16
   2  -3  29  152.42   25.15
   2   3 -29  155.41   22.05
  -2   3  28   54.02   17.32
   2  -3  28   46.63   14.21
   2   3 -28   48.23   12.13
  -2   3  28   61.66   18.01
   2   3 -27   24.55    8.65
  -2   3  27   18.32    9.40
  -2   3  27   29.12   12.74
   2  -3  27   29.42   10.13
  -2   3  26   16.67    8.48
   2   3 -26   16.62    7.94
  -2   3  26    2.27    2.53
   2  -3  26    7.80    6.65
   2   3 -25  138.72   19.42
  -2   3  25  129.25   25.32
   2  -3  25  105.64   19.37
  -2   3  25  126.21   24.12
   2   3 -24  131.30   18.49
  -2   3  24  180.17   29.46
   2  -3  24  150.96   22.23
  -2   3  24  138.89   24.85
   2   3 -23   60.89   12.43
  -2   3  23   62.54   17.41
  -2   3  23   76.47   18.64
   2  -3  23   52.42   12.36
  -2   3  22   69.02   16.53
   2   3 -22   79.05   14.00
  -2   3  22   83.08   19.19
   2  -3  22   71.38   14.24
   2   3 -21  114.71   16.20
  -2   3  21   95.26   20.37
  -2   3  21   78.18   18.09
   2  -3  21  125.82   18.28
  -2   3  20  192.76   27.76
  -2   3  20  181.43   27.12
   2  -3  20  164.91   20.68
   2   3 -20  170.84   19.39
  -2   3  19  151.82   24.50
   2  -3  19  169.64   19.96
  -2   3  19  122.24   21.92
   2   3 -19  157.90   18.49
   2   3 -18    9.55    4.17
  -2   3  18   21.09    8.89
   2  -3  18   19.63    6.71
  -2   3  18    4.66    1.61
   2  -3  17   18.89    6.94
  -2   3  17   19.50    8.57
   2   3 -17    6.07    2.97
  -2   3  17    4.57    6.66
  -2   3  16  517.78   41.77
   2   3 -16  528.02   31.45
   2  -3  16  549.69   31.55
   2  -3  15  860.86   37.20
   2   3 -15  799.67   37.68
  -2   3  15  829.58   51.63
  -2   3  14   50.96   12.46
   2  -3  14   36.22    7.19
   2   3 -14   34.44    7.93
  -2  -3 -14   36.80    9.09
   2   3 -13   10.53    4.03
  -2   3  13   12.05    4.14
  -2  -3 -13   11.65    4.68
   2  -3  13   20.38    5.37
   2   3 -12  544.44   47.59
  -2  -3 -12  526.42   33.59
   2   3 -12  505.50   27.61
  -2   3  12  490.07   32.31
  -2   3  12  494.81   36.19
   2  -3  12  483.50   23.09
  -2  -3 -11   38.81    8.85
   2   3 -11   12.79    5.51
   2  -3  11   22.81    4.58
  -2  -3 -11   26.42    7.69
  -2   3  11   33.03    8.30
  -2   3  11   23.28    7.04
   2   3 -11   39.11    7.43
  -2  -3 -10   12.02    4.55
   2  -3  10    7.68    2.25
  -2  -3 -10    8.21    3.56
  -2   3  10    3.76    2.45
   2   3 -10    4.61    2.27
  -2   3  10   15.08    5.72
  -2   3   9  380.69   28.57
   2  -3   9  356.09   14.82
  -2   3   9  313.69   24.31
  -2  -3  -9  353.78   25.87
  -2  -3  -9  371.01   25.35
   2   3  -9  364.51   21.32
   2   3  -9  418.32   38.71
  -2   3   8  111.22   14.97
  -2   3   8  111.76   14.32
   2   3  -8   99.83   18.54
  -2  -3  -8   95.00   13.04
   2   3  -8   83.73    9.98
  -2   3   8  107.50   15.09
  -2  -3  -8  119.08   13.56
   2   3  -7  535.48   41.85
  -2   3   7  631.82   33.79
  -2  -3  -7  667.37   30.15
  -2   3   7  662.53   36.49
  -2   3   7  591.42   32.58
   2   3  -7  621.48   26.48
   2   3  -6  214.17   25.83
  -2  -3  -6  239.25   16.99
  -2   3   6  216.99   18.89
   2   3  -6  247.01   16.24
  -2   3   6  232.61   20.15
  -2   3   6  217.84   20.27
  -2   3   5    8.36    3.42
  -2  -3  -5    4.39    1.96
  -2   3   5    6.86    2.77
   2   3  -5    7.86    2.59
   2   3  -5   12.99    7.06
  -2   3   4  381.48   25.69
  -2   3   4  364.34   22.07
   2   3  -4  392.21   19.48
   2   3  -4  362.40   31.39
  -2   3   3  309.36   22.28
  -2   3   3  328.92   19.57
   2   3  -3  321.39   16.84
   2   3  -3  333.04   29.04
  -2   3   2   29.08    5.50
   2   3  -2   25.76    4.60
   2   3  -2   41.67   10.21
   2  -3   1   23.26    3.36
   2   3  -1   21.93    4.35
  -2   3   1   23.93    4.66
   2   3  -1   24.46    7.24
   2   3   0   -0.29    0.76
  -2   3   0    9.59    2.79
   2   3   0   13.23    3.31
   2  -3   0   10.06    2.47
   2   3   1   26.57    4.52
  -2  -3   1   22.38    4.53
   2   3   1   36.89    8.90
   2  -3  -1   21.45    4.17
   2   3   2   31.02    7.60
   2   3   2   31.02    4.99
   2   3   2   32.83    5.22
  -2  -3   2   34.05    5.80
   2  -3  -2   39.91    5.95
   2  -3  -2   36.45    7.77
   2  -3  -3  303.87   18.51
   2   3   3  317.17   16.77
   2   3   3  313.25   22.18
   2  -3  -3  319.20   22.72
   2   3   3  371.44   25.86
  -2  -3   3  281.51   16.87
   2   3   4  422.81   26.51
  -2  -3   4  391.11   20.35
   2  -3  -4  385.37   24.56
   2  -3  -4  384.76   22.14
   2   3   4  407.77   25.71
   2   3   4  408.73   20.04
   2   3   5    8.43    3.46
   2  -3  -5    5.91    3.07
   2   3   5    3.81    1.99
  -2  -3   5    4.68    1.92
   2  -3  -6  251.55   21.58
   2   3   6  234.37   20.02
   2  -3  -6  234.50   19.24
  -2  -3   6  230.23   16.94
   2  -3  -6  254.77   20.44
   2   3   6  210.62   16.86
   2  -3  -7  638.95   33.20
   2  -3  -7  623.17   32.07
  -2  -3   7  667.98   29.25
   2   3   7  628.12   33.26
   2  -3  -7  637.31   35.40
   2   3   7  586.86   26.11
  -2  -3   8  101.75   12.00
   2   3   8  117.55   14.63
   2  -3  -8   93.18   13.03
   2  -3  -8   96.90   14.36
   2  -3  -8   96.09   12.75
   2  -3  -9  347.12   26.52
   2  -3  -9  344.05   24.25
   2   3   9  334.36   25.38
  -2  -3   9  373.22   23.66
   2  -3  -9  343.76   27.98
  -2   3  -9  341.56   13.15
   2  -3 -10   18.63    7.37
   2   3  10    7.83    3.38
  -2  -3  10    8.32    3.96
   2  -3 -10   12.40    4.24
   2  -3 -10   18.21    6.66
  -2   3 -10   10.48    2.45
  -2  -3  11   24.20    6.48
   2  -3 -11   21.27    6.22
  -2   3 -11   37.80    5.54
   2   3  11   21.96    7.01
   2  -3 -11   26.80    8.21
   2  -3 -11   20.99    7.60
   2  -3 -12  514.90   38.01
   2  -3 -12  518.27   31.07
   2  -3 -12  472.82   34.37
   2   3  12  464.90   31.99
  -2  -3  12  545.06   31.59
  -2   3 -12  485.76   21.60
   2   3  13   10.99    4.97
  -2   3 -13   20.80    4.84
   2  -3 -13   11.69    5.98
   2  -3 -13    8.27    5.14
  -2  -3  13   18.41    6.43
   2  -3 -13   11.71    5.64
   2  -3 -14   43.78   12.44
  -2  -3  14   30.60    8.01
   2   3  14   38.41    9.20
   2  -3 -14   48.72    9.93
  -2   3 -14   45.32    7.48
   2  -3 -15  894.19   42.45
  -2   3 -15  880.02   34.99
   2   3  15  855.17   47.02
   2  -3 -16  519.80   32.56
   2   3  16  566.68   39.58
  -2   3 -16  518.32   28.19
   2   3  17    6.70    4.45
  -2   3 -17    9.72    7.32
   2  -3 -17    5.62    3.16
   2   3  18   13.76    4.99
   2  -3 -18   23.47    7.18
   2   3  18   14.69    6.89
  -2   3 -18   16.21    5.46
   2  -3 -19  165.44   19.16
  -2   3 -19  165.03   18.25
   2   3  19  160.29   22.37
   2   3  20  160.68   22.73
   2  -3 -20  164.82   19.54
  -2   3 -20  157.48   18.38
  -2   3 -21   92.33   14.84
   2  -3 -21   95.05   15.55
   2   3  22   81.68   17.39
   2  -3 -22  103.46   16.04
  -2   3 -22   65.18   12.73
   2   3  23   73.27   16.81
   2  -3 -23   53.45   11.87
   2  -3 -24  143.66   19.55
   2   3  24  153.35   24.11
   2   3  25  140.45   24.21
   2  -3 -25  113.54   17.70
   2  -3 -26   12.13    5.56
   2   3  26    1.51    4.75
   2   3  27   17.52    9.66
   2  -3 -27   34.78    9.95
   2  -3 -28   50.35   12.49
   2   3  28  104.58   22.57
   2   3  29  161.64   28.12
   2  -3 -29  157.50   22.17
   2   3  30   93.35   22.44
   2  -3 -30  115.30   19.57
   2   3  31   28.95   12.63
   2  -3 -31   21.16    8.41
   2  -3 -32   21.35    9.58
   2   3  32   49.92   17.37
   2  -3 -33  166.95   24.57
   2   3  33  131.27   27.40
   2  -3 -34   27.61   10.18
   2   3  34   44.04   16.68
   2  -3 -35   28.85   11.33
   2   3  35   23.86   10.51
   2   3  36   61.94   20.84
   2  -3 -36   53.70   14.50
   2  -3 -37   41.78   13.38
   2   3  37   48.08   19.92
   2  -3 -38   64.23   17.91
   2   3  38   54.59   19.65
   2   3  39    0.88    8.61
   2  -3 -39   17.39   10.48
   2  -3 -40   16.15   10.89
   2   3  40   20.11   13.18
   2  -3 -41   19.88   10.68
   2   3  41   20.82   13.84
   2   3  42   -3.19    8.42
   2  -3 -42    3.53    4.49
   2   3  43    2.29    4.46
   2   3  44   15.69   13.98
   2   3  45   53.89   22.08
   2   3  46   28.51   13.85
   2   3  47    3.80    6.64
   2   3  48   21.39   15.11
   2   3  49   55.17   23.24
   2   3  50   23.52   16.62
   2   3  51   15.84   12.80
   2   3  52   14.80   12.93
   2   3  53  -13.10    7.67
  -2   4  50    2.68    8.87
  -2   4  49   22.84   19.21
  -2   4  48   34.77   20.63
  -2   4  47   25.06   13.87
  -2   4  46   42.32   24.35
  -2   4  45   -3.77    3.04
  -2   4  44    7.88   10.87
  -2   4  43    6.77   11.08
  -2   4  42   51.41   24.29
  -2   4  41   22.86   17.41
   2  -4  40    3.95    3.25
  -2   4  40    6.33    7.08
  -2   4  39   -4.36    9.72
   2  -4  39    6.23   10.12
  -2   4  38   24.32   16.38
   2  -4  38   26.23   12.79
   2  -4  37   15.78    9.39
  -2   4  37   16.40   13.03
  -2   4  36   33.01   15.65
  -2   4  36   33.52   14.77
   2  -4  36   12.31    8.34
   2  -4  35   -6.27    7.04
  -2   4  35    9.86    9.41
  -2   4  35   22.61   14.25
  -2   4  34    5.22    7.08
   2  -4  34    8.66    6.41
  -2   4  34   -3.02    7.98
  -2   4  33   10.41    7.58
  -2   4  33    4.69    4.98
   2  -4  33   -2.41    3.46
  -2   4  32  176.74   30.94
  -2   4  32  145.38   30.39
   2  -4  32  168.11   28.68
  -2   4  31   34.99   17.17
  -2   4  31   24.39   11.37
   2  -4  31   21.26    9.58
  -2   4  30    2.80    4.13
   2  -4  30    3.94    5.93
  -2   4  30    3.30    3.77
  -2   4  29   87.85   21.09
  -2   4  29   98.36   24.75
   2  -4  29  129.18   24.17
   2   4 -29   98.32   18.37
   2   4 -28  232.05   27.17
  -2   4  28  261.62   35.71
  -2   4  28  265.59   38.65
   2  -4  28  230.26   30.25
  -2   4  27   22.66   12.45
  -2   4  27   28.61   11.67
   2   4 -27   42.90   11.01
   2  -4  27   19.29    8.54
   2  -4  26  189.36   26.02
   2   4 -26  159.14   21.34
  -2   4  26  177.50   29.93
  -2   4  26  206.54   33.77
   2   4 -25    1.80    0.79
  -2   4  25   -5.10    7.05
   2  -4  25    6.65    6.37
  -2   4  24  176.73   28.86
   2  -4  24  228.08   26.87
   2   4 -24  167.68   20.75
  -2   4  24  185.69   31.31
   2   4 -23   50.65   11.23
  -2   4  23   37.35   13.00
   2  -4  23   41.19   11.83
  -2   4  23   27.66   11.38
   2  -4  22   84.23   15.81
   2   4 -22   99.03   15.50
  -2   4  22   95.39   20.93
  -2   4  22   97.78   21.49
  -2   4  21    7.59    7.80
  -2   4  21   -0.84    3.87
   2   4 -21    9.11    5.13
   2  -4  21    2.63    3.61
  -2   4  20  105.64   20.66
   2   4 -20  113.58   16.07
   2  -4  20  146.69   18.83
  -2   4  20  105.34   21.36
   2   4 -19   27.26    7.54
   2  -4  19   46.18   10.77
  -2   4  19   37.29   12.06
   2   4 -18   -0.13    3.24
   2  -4  18   10.43    4.80
  -2   4  18   -0.49    4.48
   2  -4  17  148.28   16.95
  -2   4  17  137.29   22.42
   2   4 -17  133.04   16.35
  -2  -4 -16   39.95   11.61
   2  -4  16   69.75   11.20
   2   4 -16   47.09    9.49
  -2   4  16   64.27   15.07
   2  -4  15   93.64   11.82
  -2   4  15   94.27   17.82
  -2  -4 -15  118.03   18.91
   2   4 -15   90.63   12.82
   2  -4  14  551.98   27.77
  -2  -4 -14  515.21   38.05
  -2   4  14  561.52   41.69
   2   4 -14  550.54   30.57
  -2  -4 -13   49.13   11.81
  -2   4  13   30.51    9.06
   2   4 -13   41.73    7.98
   2   4 -12   26.27    6.36
  -2  -4 -12   37.72   10.05
  -2   4  12   21.27    7.09
  -2   4  12   35.78    9.19
  -2   4  11  499.13   32.34
  -2   4  11  488.71   35.40
  -2  -4 -11  463.62   32.13
   2   4 -11  419.25   24.27
  -2   4  10   89.29   15.94
  -2   4  10   94.55   15.45
  -2   4  10  111.04   14.86
  -2  -4 -10  125.22   16.19
   2   4 -10  120.54   21.92
   2   4 -10   95.26   11.29
  -2   4   9  530.79   34.36
  -2   4   9  502.87   32.02
  -2  -4  -9  517.72   31.43
  -2   4   9  548.84   37.43
   2   4  -9  504.36   43.66
   2   4  -9  525.03   25.39
  -2  -4  -8   30.47    7.18
  -2   4   8   43.49   10.09
  -2   4   8   32.39    8.21
   2   4  -8   26.31    9.75
   2   4  -8   25.07    5.53
  -2   4   8   26.58    7.11
   2   4  -7  186.18   25.60
   2   4  -7  194.41   14.49
  -2   4   7  209.70   22.11
  -2   4   7  174.93   18.28
  -2   4   7  244.00   21.46
  -2  -4  -7  213.69   18.35
  -2   4   6   65.44   12.31
   2   4  -6   48.53   12.62
  -2   4   6   80.55   11.93
   2   4  -6   50.38    7.00
  -2   4   5  266.55   23.88
  -2   4   5  283.23   21.07
   2   4  -5  293.76   29.95
   2   4  -5  303.89   16.80
   2   4  -4   -0.78    1.34
  -2   4   4    0.26    1.86
  -2   4   4    1.16    2.38
   2   4  -4    1.41    0.48
   2   4  -3   19.81    7.53
  -2   4   3   16.53    6.09
  -2   4   3   28.92    5.88
   2   4  -3   29.85    4.84
   2   4  -2   63.90    6.97
  -2   4   2   63.79    8.15
   2   4  -2   38.84    9.51
   2   4  -1   15.42    6.06
   2   4  -1   13.39    3.02
  -2   4   1   12.75    3.31
   2  -4   1   13.61    2.45
   2   4   0    5.63    1.84
   2   4   0    1.21    3.05
   2  -4   0    6.63    2.07
   2   4   1   10.92    2.47
  -2  -4   1   14.37    3.43
  -2   4  -1   15.69    2.98
   2   4   1   14.29    5.12
   2  -4  -1    8.42    2.73
   2   4   2   63.81    6.37
   2   4   2   58.16   10.25
  -2  -4   2   47.58    6.42
   2   4   2   54.63    9.96
   2   4   2   55.89    7.89
   2  -4  -2   66.64    8.09
   2   4   3   34.01    7.85
   2   4   3   20.43    6.13
   2  -4  -3   25.25    5.16
  -2  -4   3   21.99    4.44
   2  -4  -3   34.03    7.82
   2   4   3   20.33    5.05
   2   4   3   33.93    4.81
   2   4   4   -1.61    1.02
   2   4   4    2.51    2.71
   2  -4  -4    0.24    0.38
   2  -4  -4   -0.05    0.94
  -2  -4   4    1.35    1.60
   2   4   4    2.34    2.57
  -2  -4   5  298.16   18.08
   2   4   5  288.66   20.09
   2   4   5  280.02   20.87
   2   4   5  308.67   24.17
   2  -4  -5  297.22   20.89
   2  -4  -5  289.25   22.16
   2  -4  -6   44.70    8.94
   2   4   6   50.11    8.88
   2   4   6   55.41    9.11
   2   4   6   54.77   10.44
   2  -4  -6   57.47    9.55
  -2  -4   6   55.40    8.18
   2  -4  -7  194.41   18.66
   2   4   7  201.40   20.15
   2  -4  -7  168.46   17.37
   2   4   7  170.01   15.00
  -2  -4   7  197.41   15.80
   2   4   8   38.84    6.61
   2  -4  -8   41.93    8.94
   2  -4  -8   35.71    8.25
   2  -4  -8   27.86    7.19
   2   4   8   35.43    8.69
  -2  -4   8   33.32    6.44
  -2  -4   9  547.64   28.57
   2   4   9  568.24   35.04
   2  -4  -9  514.99   30.54
   2  -4  -9  466.62   34.46
  -2   4  -9  516.24   14.31
   2   4   9  551.91   24.96
   2  -4  -9  511.93   32.87
   2  -4 -10  101.00   15.09
   2   4  10   92.99   14.37
   2  -4 -10  120.22   18.55
   2  -4 -10  102.50   13.53
  -2  -4  10   82.11   11.36
   2   4  10  103.46   10.00
  -2   4 -10  104.38    7.69
   2  -4 -11  496.35   30.34
   2  -4 -11  480.33   37.62
  -2  -4  11  495.57   29.22
   2   4  11  493.85   18.87
   2   4  11  477.30   33.32
   2  -4 -11  464.01   33.31
  -2   4 -11  449.58   18.07
  -2   4 -12   22.68    4.41
   2   4  12   50.49   11.52
   2  -4 -12   41.58   10.79
   2  -4 -12   33.35    7.79
   2  -4 -12   16.69    7.13
  -2  -4  12   29.79    7.58
  -2   4 -13   51.00    7.30
   2  -4 -13   37.66    8.60
  -2  -4  13   41.15    8.99
   2  -4 -13   57.21   12.57
   2   4  13   34.44    9.63
  -2   4 -14  561.49   26.40
   2  -4 -14  448.08   30.57
   2   4  14  505.67   37.26
   2   4  15  101.67   11.50
   2   4  15  102.25   16.99
   2  -4 -15  107.32   14.97
  -2   4 -15   99.91   11.47
  -2   4 -16   62.37    9.55
   2  -4 -16   72.49   12.30
   2   4  16   58.88    9.06
   2   4  16   52.97   12.54
  -2   4 -17  120.52   14.21
   2   4  17  107.78   12.58
   2  -4 -17  144.61   17.64
   2   4  17  141.11   20.74
  -2   4 -18    2.15    1.90
   2   4  18    1.53    2.26
   2   4  18    6.46    5.23
   2  -4 -18    3.29    1.18
   2   4  19   32.03    7.43
  -2   4 -19   33.16    8.20
   2  -4 -19   44.98   10.26
   2   4  19   28.56    9.08
   2   4  20  112.03   20.27
  -2   4 -20  120.77   15.88
   2  -4 -20  102.02   15.41
   2   4  21    7.43    6.54
   2  -4 -21    2.74    3.69
  -2   4 -21    4.48    3.43
   2   4  22   91.20   19.21
   2  -4 -22   68.99   13.26
  -2   4 -22   69.75   13.01
   2   4  23   36.67   12.65
  -2   4 -23   24.45    7.75
   2  -4 -23   23.98    8.76
   2   4  24  205.94   28.99
   2  -4 -24  178.41   22.12
   2  -4 -25    3.27    5.72
   2   4  25   -2.10    3.17
   2   4  26  181.16   28.97
   2  -4 -26  171.31   21.97
   2  -4 -27   15.25    6.59
   2   4  27   39.91   14.38
   2   4  28  260.41   35.94
   2  -4 -28  247.10   27.60
   2   4  29   92.03   22.02
   2  -4 -29   93.06   17.10
   2  -4 -30    3.28    3.52
   2   4  30   -2.63    6.17
   2  -4 -31   21.04    8.19
   2   4  31   32.44   15.17
   2   4  32  118.36   26.05
   2  -4 -32  158.76   23.82
   2   4  33    5.98    6.67
   2  -4 -33    7.44    4.50
   2   4  34   11.07    9.10
   2  -4 -34   10.25    5.71
   2  -4 -35   -0.59    5.08
   2   4  35   10.19    9.03
   2   4  36   22.96   11.78
   2  -4 -36   22.32    9.60
   2  -4 -37    8.39    4.96
   2   4  37    5.90    9.61
   2   4  38   18.88   12.16
   2  -4 -38   19.59    8.15
   2  -4 -39    5.31    6.24
   2   4  39    6.56   11.65
   2  -4 -40   24.48   10.58
   2   4  40    0.51    6.58
   2   4  41   28.32   14.16
   2  -4 -41    6.06    6.12
   2  -4 -42    5.83    5.65
   2   4  42   23.64   15.64
   2   4  43   -2.05    3.48
   2  -4 -43   -2.18    2.26
   2   4  44   28.89   17.62
   2   4  45    9.11   10.63
   2   4  46   23.64   16.32
   2   4  47    9.66    8.47
   2   4  48   -6.77    8.00
   2   4  49   12.73   13.02
   2   4  50   -2.31    6.39
   2   4  51    0.98    5.27
   2   4  52    9.53    8.41
  -2   5  49   76.46   27.40
  -2   5  48   25.95   19.91
  -2   5  47    0.10   10.43
  -2   5  46   46.57   23.73
  -2   5  45    1.86   11.48
  -2   5  44   -0.36    6.03
  -2   5  43   33.96   17.47
  -2   5  42   21.11   14.31
  -2   5  41   22.29   11.87
  -2   5  40   11.79   12.60
  -2   5  39   11.17    9.37
  -2   5  38    6.28    7.68
  -2   5  38   12.14    8.43
  -2   5  37   88.38   24.07
  -2   5  37  116.35   30.76
  -2   5  36   10.85   10.29
  -2   5  36    5.41    5.89
  -2   5  35   55.24   19.53
  -2   5  35   38.96   14.14
  -2   5  34    8.87    7.58
  -2   5  34   13.47   10.32
  -2   5  33   60.40   20.86
  -2   5  33   83.35   21.51
  -2   5  32    0.65    1.45
  -2   5  32   10.98    9.37
  -2   5  31   58.16   18.16
  -2   5  31   54.58   18.04
  -2   5  30    9.30    7.40
  -2   5  30    0.59    8.26
  -2   5  29   29.20   12.06
  -2   5  29   50.95   15.89
  -2   5  28   27.30   12.24
  -2   5  28   20.77   11.14
  -2   5  27  183.35   32.86
  -2   5  27  234.18   33.81
  -2   5  26    3.67    6.93
  -2   5  26    5.17    4.59
   2   5 -26    9.99    5.53
  -2   5  25  273.34   35.79
  -2   5  25  242.54   35.61
   2   5 -25  272.89   28.54
  -2   5  24   32.02   12.07
   2   5 -24   40.09   11.02
  -2   5  24   67.24   19.37
  -2   5  23  168.27   27.56
   2   5 -23  141.35   19.31
  -2   5  23  124.94   24.46
  -2   5  22   36.91   12.20
  -2   5  22   32.65   11.64
   2   5 -22   41.41   10.14
  -2   5  21    3.04    4.93
   2   5 -21    7.68    4.95
  -2   5  20   33.08   12.84
   2   5 -20   47.27   10.37
   2   5 -19  119.81   15.99
  -2   5  19  135.15   23.73
   2   5 -18   42.24    9.44
  -2   5  18   36.73   12.04
   2   5 -17   82.21   12.62
  -2   5  17  104.15   19.52
   2   5 -16   75.15   11.97
  -2   5  16   91.78   18.44
   2   5 -15   29.72    7.40
  -2   5  15   36.72   12.53
   2   5 -14   29.96    6.82
  -2  -5 -14   17.42    7.69
  -2   5  14   24.73    8.79
   2   5 -13  322.50   22.59
  -2   5  13  343.00   32.07
  -2  -5 -13  302.63   29.19
  -2   5  12   91.99   15.98
  -2   5  12   74.25   15.74
  -2  -5 -12   78.27   14.24
   2   5 -12   88.62   11.60
  -2   5  11  109.62   17.10
  -2  -5 -11  115.87   16.64
  -2   5  11   78.99   15.20
  -2   5  11   83.06   13.53
   2   5 -11  117.94   13.10
  -2   5  10  160.44   19.00
  -2   5  10  175.53   22.73
  -2   5  10  201.56   22.36
  -2  -5 -10  178.12   20.34
   2   5 -10  183.42   15.61
  -2   5   9   98.08   14.91
  -2   5   9  106.52   15.08
  -2  -5  -9  124.59   16.01
  -2   5   9  137.62   20.16
   2   5  -9  110.42   11.60
  -2   5   8  151.50   17.89
  -2   5   8  142.48   17.14
  -2   5   8  140.95   19.81
   2   5  -8  163.27   13.73
  -2   5   7   26.05    6.88
   2   5  -7   39.08   12.01
  -2   5   7   46.86   11.16
   2   5  -7   30.44    5.74
  -2  -5  -7    9.07    4.93
   2   5  -6  207.01   14.23
  -2   5   6  179.04   17.91
  -2   5   6  194.15   22.53
  -2   5   5  121.12   14.05
  -2   5   5  113.62   17.07
   2   5  -5  129.09   10.78
  -2   5   4  436.63   25.50
  -2   5   4  457.39   33.05
   2   5  -4  453.12   19.08
   2   5  -3   82.24    7.79
  -2   5   3   94.31   11.23
   2  -5   2   98.80    7.09
  -2   5   2  102.72   11.04
   2   5  -2   96.14    7.79
   2  -5   1   94.97    7.83
   2   5  -1  101.12    7.68
  -2   5   1  103.71   10.36
  -2   5   0  371.72   18.15
   2  -5   0  351.24   16.53
   2   5   0  357.09   13.70
  -2   5  -1   95.43    8.36
   2   5   1   90.32    6.63
  -2  -5   1  105.05    8.82
   2  -5  -1   94.92    9.35
   2  -5  -2   83.28    9.63
  -2   5  -2   99.67    7.66
  -2  -5   2   89.19    8.30
   2   5   2  115.46   15.33
   2   5   2   99.08    6.60
   2  -5  -3   83.56   12.32
  -2   5  -3   85.19    6.17
   2   5   3   67.08   10.12
  -2  -5   3   75.22    8.09
   2   5   3   91.75   13.81
   2   5   3   81.33    6.07
   2  -5  -3   73.32    9.47
   2   5   4  461.95   31.12
   2   5   4  437.12   27.14
   2   5   4  430.72   14.48
   2  -5  -4  455.29   29.11
  -2  -5   4  436.66   20.37
   2  -5  -4  464.80   25.42
   2   5   5  125.45   16.39
   2   5   5  137.75   15.54
  -2  -5   5  127.44   11.41
   2  -5  -5  137.18   15.82
   2  -5  -5  128.24   14.05
   2  -5  -6  200.56   19.24
   2   5   6  197.53   21.02
  -2  -5   6  195.11   14.85
   2  -5  -6  192.37   18.08
   2   5   6  196.05   19.06
  -2  -5   7   32.14    6.16
   2  -5  -7   37.44    8.24
   2   5   7   21.24    6.00
   2   5   7   28.87    8.39
   2  -5  -7   30.03    7.23
   2   5   8  178.34   20.34
   2  -5  -8  189.16   18.93
   2   5   8  144.13   17.67
  -2  -5   8  159.52   14.78
   2  -5  -8  148.09   17.30
  -2  -5   9  120.70   13.53
   2   5   9  111.59   11.41
  -2   5  -9  116.70    7.23
   2   5   9  132.92   18.23
   2  -5  -9  113.30   14.52
  -2   5 -10  177.55   10.15
   2   5  10  171.56   20.79
   2  -5 -10  235.30   21.14
   2   5  10  164.51   13.39
  -2  -5  10  197.06   17.53
   2  -5 -10  184.21   20.66
   2   5  11  125.84   10.43
   2   5  11  109.69   17.36
   2  -5 -11   98.62   15.79
  -2  -5  11   88.29   12.12
  -2   5 -11  110.25    8.98
   2  -5 -11  100.60   13.93
   2   5  11   93.90    9.79
   2  -5 -12   97.64   16.13
  -2   5 -12   73.68    8.04
   2  -5 -12   80.75   12.70
   2   5  12   94.98   16.36
   2   5  12   62.61    7.55
  -2  -5  12   92.82   12.89
   2   5  12   82.78    8.78
   2   5  13  320.02   30.15
   2   5  13  317.35   15.32
  -2  -5  13  298.98   23.62
  -2   5 -13  303.57   17.62
   2   5  13  294.77   16.98
   2  -5 -13  277.56   23.88
   2   5  14   23.78    5.02
  -2   5 -14   21.97    5.28
   2  -5 -14   31.32    7.93
   2   5  14   19.94    8.09
   2   5  15   26.76    5.64
  -2   5 -15   33.03    6.68
   2  -5 -15   25.40    7.49
   2   5  15   38.33   11.35
   2   5  16   66.06    9.03
   2  -5 -16   60.56   11.34
  -2   5 -16   62.35    9.64
   2   5  16   86.47   16.56
  -2   5 -17   81.47   11.53
   2  -5 -17   88.54   14.09
   2   5  17   88.06   16.86
   2   5  17   85.36   10.97
  -2   5 -18   47.31    9.24
   2   5  18   48.02   12.62
   2  -5 -18   42.09    9.66
   2   5  18   36.08    7.62
  -2   5 -19  103.68   14.27
   2   5  19  141.31   22.68
   2  -5 -19  141.75   18.23
   2   5  19  122.23   14.27
   2   5  20   57.17   14.84
  -2   5 -20   32.87    8.15
   2  -5 -20   40.22    9.96
  -2   5 -21    0.38    1.49
   2   5  21    3.20    1.02
   2  -5 -21    4.96    3.97
   2   5  22   36.06   12.49
  -2   5 -22   25.36    7.87
   2  -5 -22   35.95    9.60
   2   5  23  144.21   25.15
  -2   5 -23  159.85   20.03
   2  -5 -23  141.93   19.52
   2   5  24   34.96   12.59
   2  -5 -24   65.58   13.40
   2   5  25  251.46   33.76
   2  -5 -25  290.93   28.35
   2  -5 -26   14.38    6.70
   2   5  26   23.34    9.77
   2   5  27  205.29   32.10
   2  -5 -27  202.09   25.01
   2  -5 -28   27.63    8.72
   2   5  28   37.20   13.40
   2  -5 -29   55.48   13.90
   2   5  29   42.31   15.93
   2  -5 -30   20.90    8.49
   2   5  30    8.16    7.98
   2  -5 -31   73.58   15.70
   2   5  31   49.52   16.97
   2   5  32    6.32    6.04
   2  -5 -32   -2.22    3.54
   2   5  33  118.98   27.85
   2  -5 -33   61.56   15.19
   2   5  34   19.50   10.04
   2  -5 -34    2.67    4.68
   2  -5 -35   37.48   11.89
   2   5  35   71.86   22.20
   2   5  36   14.42   10.12
   2  -5 -36   -2.25    4.59
   2  -5 -37  137.28   22.96
   2   5  37   84.90   25.58
   2   5  38   -2.43    4.73
   2  -5 -38    7.82    5.60
   2   5  39    3.22    8.50
   2  -5 -39   -1.01    1.95
   2  -5 -40   -4.72    5.48
   2   5  40   10.59    9.44
   2  -5 -41   19.99   10.73
   2   5  41   66.83   22.82
   2  -5 -42   19.21    9.43
   2   5  42   13.95   13.89
   2   5  43   56.06   22.22
   2  -5 -43   55.33   16.26
   2   5  44   12.66   18.10
   2   5  45    6.81    9.28
   2   5  46   52.23   22.12
   2   5  47   14.69   13.11
   2   5  48   14.71   10.54
   2   5  49    3.67   11.31
   2   5  50   24.77   17.95
   2   5  51   25.98   16.80
  -2   6  49    1.38    4.31
  -2   6  48    5.14    3.42
  -2   6  47   13.00   12.00
  -2   6  46   25.95   15.33
  -2   6  45   38.02   21.29
  -2   6  44   35.01   17.44
  -2   6  43   -1.78    7.96
  -2   6  42   27.40   16.89
  -2   6  41    5.33    4.15
  -2   6  40    4.23    4.48
  -2   6  40   14.61   11.20
  -2   6  39    3.98    5.14
  -2   6  39    5.72    7.88
  -2   6  38   32.84   16.52
  -2   6  38    3.55    3.53
  -2   6  37    9.38   10.74
  -2   6  37    9.35    8.82
  -2   6  36   94.37   26.90
  -2   6  36   77.59   21.09
  -2   6  35   26.52   12.22
  -2   6  35   20.59   12.16
  -2   6  34  132.62   31.33
  -2   6  34  129.57   27.00
  -2   6  33    2.21    5.06
  -2   6  33    4.10    2.89
  -2   6  32   46.11   17.34
  -2   6  32   36.40   14.44
  -2   6  31   -3.70    4.14
  -2   6  31   -1.29    5.49
  -2   6  30   49.70   17.23
  -2   6  30   28.95   15.46
  -2   6  29   16.73   10.65
  -2   6  29   17.49   10.79
  -2   6  28   45.52   16.67
  -2   6  28   12.42    8.99
  -2   6  27    8.89    6.57
  -2   6  27    8.66    6.29
  -2   6  26  376.66   42.81
  -2   6  26  405.69   47.85
  -2   6  25   33.04   13.58
  -2   6  25  102.57   23.63
  -2   6  24  279.47   38.47
  -2   6  23    0.60    2.95
  -2   6  22   23.58   10.67
  -2   6  21    2.50    6.50
   2   6 -21    6.29    4.24
   2   6 -20  108.68   16.24
  -2   6  20  142.81   25.36
   2   6 -19  111.72   15.70
  -2   6  19  114.11   22.52
   2   6 -18   70.04   12.19
  -2   6  18   81.51   18.18
   2   6 -17   82.68   13.04
  -2   6  17   91.00   19.04
  -2   6  16   31.28   11.31
   2   6 -16   55.07   10.31
   2   6 -15  121.00   14.80
  -2   6  15   76.19   15.98
  -2   6  14  254.15   31.25
   2   6 -14  269.29   21.15
  -2   6  14  257.14   28.98
  -2   6  13  156.52   24.01
  -2   6  13  171.10   22.97
  -2  -6 -13  164.58   22.62
   2   6 -13  160.46   16.05
   2   6 -12  308.23   21.71
  -2  -6 -12  311.69   29.69
  -2   6  12  309.91   33.49
  -2   6  12  328.34   30.83
  -2  -6 -11    4.28    2.99
  -2   6  11    5.92    6.41
  -2   6  11   15.72    7.62
   2   6 -11    6.22    3.15
   2   6 -10    9.80    3.37
  -2   6  10    6.60    6.59
  -2   6  10    3.66    4.47
  -2   6   9    6.82    4.90
   2   6  -9    4.26    2.49
  -2   6   9    0.27    4.18
   2   6  -8  277.88   17.80
  -2   6   8  235.56   27.34
   2   6  -7  682.78   26.47
  -2   6   7  619.71   36.18
  -2   6   7  665.78   45.48
   2   6  -6  986.91   30.62
  -2   6   6 1018.62   55.15
  -2   6   6  971.74   43.72
  -2   6   5  233.71   25.76
   2   6  -5  259.04   14.99
  -2   6   5  258.15   21.39
  -2   6   4   95.35   16.58
  -2   6   4  116.95   13.64
   2   6  -4  127.22    9.95
   2   6  -3   13.57    2.97
  -2   6   3   30.21    6.90
   2   6  -2  551.72   17.97
  -2   6   2  510.72   26.33
  -2   6   1   33.71    6.39
   2  -6   1   29.97    5.03
   2   6  -1   36.22    4.21
   2   6   0   -0.35    0.40
   2  -6   0   -0.80    1.11
  -2   6   0    0.82    1.51
  -2   6  -1   35.56    5.60
   2  -6  -1   39.25    6.39
  -2  -6   1   31.94    4.42
   2   6   1   35.43    3.44
   2   6   1   43.83   10.17
  -2   6  -2  564.66   21.23
  -2  -6   2  543.78   19.85
   2  -6  -2  513.46   24.88
  -2  -6   3   21.31    4.16
   2   6   3   12.94    4.99
   2   6   3   12.83    5.41
   2  -6  -3   17.25    5.07
   2  -6  -3   14.57    5.61
  -2   6  -3   19.69    3.47
   2  -6  -4  128.86   15.72
   2   6   4  137.76   18.03
   2   6   4  118.68   15.62
   2  -6  -4  116.81   13.24
  -2   6  -4  113.50    8.03
  -2  -6   4  110.95   10.03
   2   6   5  232.98   23.84
  -2  -6   5  262.02   16.39
  -2   6  -5  267.03   11.70
   2  -6  -5  231.14   21.13
   2   6   5  228.61   22.24
   2  -6  -5  279.00   21.69
   2   6   6  942.08   45.93
   2   6   6  985.84   49.37
   2   6   6 1019.63   16.82
  -2   6  -6 1036.22   21.81
  -2  -6   6  982.94   33.80
   2   6   6 1021.96   19.13
   2  -6  -6  972.57   42.33
   2  -6  -6  961.68   43.29
   2  -6  -7  669.57   36.17
   2   6   7  685.08   41.68
   2   6   7  610.28   37.48
  -2  -6   7  651.00   28.54
  -2   6  -7  670.54   17.26
   2   6   7  661.71   15.10
   2  -6  -7  674.35   36.35
   2   6   8  293.58   11.25
   2   6   8  255.11   26.04
  -2   6  -8  303.62   11.84
  -2   6  -8  289.21   12.78
   2  -6  -8  296.50   24.24
   2  -6  -8  295.35   25.12
  -2  -6   8  300.89   20.64
   2   6   8  298.28   26.52
  -2   6  -9    5.16    1.72
   2   6   9   -0.05    3.49
  -2   6  -9   -0.18    0.27
   2   6   9    1.89    1.88
   2  -6  -9    5.56    3.17
   2   6   9    1.42    0.95
  -2  -6   9    5.52    2.68
   2  -6  -9    2.39    2.10
   2  -6 -10   12.50    5.80
   2   6  10   11.48    2.98
  -2  -6  10   13.37    4.45
   2   6  10   14.24    4.77
   2   6  10   10.60    5.65
   2  -6 -10   10.36    4.31
  -2   6 -10   10.96    2.64
   2  -6 -11    6.24    5.90
   2   6  11   10.98    7.48
  -2   6 -11    9.64    3.22
  -2  -6  11    4.16    3.03
   2   6  11    6.47    2.41
   2  -6 -11    6.21    3.87
  -2  -6  12  334.20   24.37
   2   6  12  381.18   33.97
  -2   6 -12  337.42   18.20
   2  -6 -12  291.28   24.84
   2   6  12  322.28   16.54
  -2   6 -13  146.56   12.58
   2   6  13  154.88   22.20
   2  -6 -13  171.70   19.16
  -2  -6  13  144.11   16.56
   2   6  13  171.79   12.75
   2   6  14  301.86   31.19
  -2   6 -14  284.44   18.56
   2  -6 -14  305.11   25.79
   2   6  14  289.75   17.30
   2   6  15   90.96    7.96
   2  -6 -15   89.06   14.17
   2   6  15   97.62   17.99
  -2   6 -15  109.50   12.06
   2   6  15  100.93   10.87
   2   6  16   46.62    5.21
  -2   6 -16   46.22    8.36
   2   6  16   69.29   15.21
   2  -6 -16   55.94   11.73
   2   6  16   49.37    7.84
  -2   6 -17   66.19   10.54
   2  -6 -17   66.68   12.29
   2   6  17   69.88   15.67
   2   6  17   75.75   10.49
   2  -6 -18   73.71   13.18
  -2   6 -18   40.36    8.42
   2   6  18  100.28   19.15
   2   6  18   79.54   10.97
   2  -6 -19  106.76   15.81
  -2   6 -19   67.46   11.42
   2   6  19  126.50   22.38
   2   6  19   95.16   12.23
  -2   6 -20   95.18   13.86
   2   6  20  126.53   14.75
   2  -6 -20  120.26   17.03
   2   6  20  101.54   20.54
   2   6  21   -3.48    5.06
  -2   6 -21    1.03    1.40
   2  -6 -21   -0.35    3.09
   2   6  22   23.85   10.81
  -2   6 -22   25.34    7.56
   2  -6 -22   23.94    8.23
   2   6  23   13.09    7.56
  -2   6 -23    7.43    4.47
   2  -6 -23    2.24    4.43
   2   6  24  249.97   34.13
  -2   6 -24  238.38   25.05
   2  -6 -24  231.18   25.31
   2   6  25   66.32   17.23
   2  -6 -25   78.00   15.00
   2   6  26  357.90   41.64
   2  -6 -26  420.72   34.79
   2  -6 -27    0.44    3.15
   2   6  27   11.74    7.08
   2  -6 -28   27.77    9.79
   2   6  28   35.91   14.63
   2   6  29   11.76   10.50
   2  -6 -29   21.91    8.19
   2   6  30   31.86   13.29
   2  -6 -30   47.70   12.21
   2  -6 -31   -1.53    2.74
   2   6  31   10.87   10.27
   2   6  32   26.48   11.26
   2  -6 -32   24.40    8.37
   2  -6 -33    3.26    4.55
   2   6  33   -2.05    1.91
   2   6  34  146.45   31.05
   2  -6 -34  120.16   21.58
   2  -6 -35   16.82    8.70
   2   6  35   27.32   14.71
   2   6  36   49.36   19.08
   2  -6 -36   61.02   15.86
   2   6  37   -0.87    4.17
   2  -6 -37    2.54    5.50
   2   6  38   27.29   15.02
   2  -6 -38   19.69    9.92
   2  -6 -39   15.29    8.29
   2   6  39   18.03   12.90
   2  -6 -40   28.54   10.71
   2   6  40   22.88   12.97
   2   6  41   45.35   20.06
   2  -6 -41   51.05   14.95
   2  -6 -42   15.33    7.75
   2   6  42   34.03   14.60
   2   6  43   22.46   16.14
   2  -6 -43    4.04    6.87
   2  -6 -44    8.24    9.69
   2   6  44    8.30   11.68
   2   6  45   19.60   17.80
   2   6  46   37.59   19.37
   2   6  47   -6.78   10.87
   2   6  48   22.73   19.24
   2   6  49   15.30   13.45
   2   6  50    7.54    9.46
  -2   7  48   27.22   19.38
  -2   7  47   12.37    3.22
  -2   7  46    5.63    6.15
  -2   7  45   15.12   14.63
  -2   7  44   12.29   12.49
  -2   7  43   55.28   22.50
  -2   7  42   -0.98    4.31
  -2   7  41  106.00   31.03
  -2   7  40   16.15    9.11
  -2   7  39   41.90   17.74
  -2   7  39   35.58   14.85
  -2   7  38   26.69   12.62
  -2   7  38   14.18   10.18
  -2   7  37  106.14   28.99
  -2   7  37   80.15   21.72
  -2   7  36   29.53   17.90
  -2   7  36    2.70    2.60
  -2   7  35   58.86   19.30
  -2   7  35  133.34   33.59
  -2   7  34   14.21    8.99
  -2   7  34    7.02    7.50
  -2   7  33   17.26   11.08
  -2   7  33    3.56    9.12
  -2   7  32    1.08    3.64
  -2   7  32    7.28    9.08
  -2   7  31   31.92   13.62
  -2   7  31   42.31   17.77
  -2   7  30   10.91    9.00
  -2   7  30   19.70   10.95
  -2   7  29    4.56    6.15
  -2   7  29   17.19    9.44
  -2   7  28    2.37    3.47
  -2   7  28   12.34   11.29
  -2   7  27   61.05   18.38
  -2   7  27   96.47   25.00
  -2   7  26    4.40    6.99
  -2   7  25  384.02   46.05
  -2   7  24    8.54   10.43
  -2   7  23   29.46   12.86
  -2   7  22   42.12   14.72
  -2   7  21    6.56    9.21
  -2   7  20  139.95   24.79
  -2   7  19   20.36   11.19
  -2   7  18   18.16    8.31
  -2   7  17   71.81   17.44
  -2   7  16  114.08   20.83
  -2   7  15   65.58   16.85
  -2   7  15   58.57   13.89
  -2   7  14  101.39   19.80
  -2   7  14  137.78   20.92
  -2   7  13    4.70    5.51
  -2   7  13   15.02    8.53
  -2   7  12  327.99   36.56
  -2   7  12  369.96   33.78
  -2   7  11   12.45    6.76
  -2   7  11   16.90    7.14
  -2   7  10  236.52   30.04
   2   7 -10  252.67   19.04
  -2   7  10  248.85   25.82
   2   7  -9  135.98   13.28
  -2   7   9  193.24   26.47
  -2   7   9  151.64   19.42
  -2   7   8   73.16   15.87
   2   7  -8   62.06    8.48
  -2   7   8   77.33   13.47
  -2   7   7  104.69   19.48
   2   7  -7   88.50    9.73
  -2   7   7   74.18   13.12
  -2   7   6  441.72   38.63
   2   7  -6  451.91   21.23
  -2   7   6  424.42   29.89
  -2   7   5   93.17   13.58
  -2   7   5   99.35   17.44
  -2   7   4  854.62   39.20
  -2   7   3   39.27    7.89
  -2   7   2  126.33   14.13
  -2   7   1  141.14   13.97
   2  -7   1  148.51   12.73
   2   7   0   87.38   14.93
   2  -7   0   96.60   10.77
  -2   7   0  103.85   11.46
   2   7   1  143.39   19.54
  -2  -7   1  144.66    8.88
   2  -7  -1  128.31   12.86
  -2   7  -1  143.53   12.87
  -2  -7   2  124.02    9.11
   2  -7  -2  122.51   12.88
   2   7   2  105.62   16.97
  -2   7  -2  112.73   10.77
   2  -7  -3   41.99    9.35
  -2  -7   3   36.61    5.24
   2  -7  -3   43.10    8.09
  -2   7  -3   33.51    5.54
   2   7   3   39.08   10.59
  -2   7  -4  927.12   28.20
   2  -7  -4  931.71   43.94
   2  -7  -4  852.94   37.48
   2   7   4  783.40   42.67
  -2  -7   4  931.61   28.78
   2   7   4  849.08   48.11
   2  -7  -5  104.24   13.56
   2   7   5  111.46   16.67
   2  -7  -5  107.86   15.37
  -2   7  -5   98.13    8.85
  -2  -7   5   93.55    9.68
   2   7   5   92.30   15.50
  -2  -7   6  465.45   23.05
   2  -7  -6  444.30   30.37
   2   7   6  420.48   32.72
   2  -7  -6  491.79   30.93
  -2   7  -6  474.16   18.60
  -2  -7   7   86.90   10.44
   2  -7  -7   88.05   13.66
   2   7   7   96.14   15.92
   2  -7  -7   77.34   12.59
   2   7   7   96.64   16.54
  -2   7  -7   90.85    7.97
   2   7   8   54.22   12.24
   2  -7  -8   67.66   11.71
  -2   7  -8   63.15    6.57
   2   7   8   96.46   16.45
   2  -7  -8   53.64   11.05
  -2  -7   8   74.58   10.00
   2   7   9  154.64   20.99
  -2   7  -9  151.34   10.34
   2   7   9  125.40   19.08
   2   7   9  157.83    7.74
  -2  -7   9  141.79   14.20
   2  -7  -9  143.99   17.32
   2  -7  -9  141.10   18.55
   2   7  10  239.18   26.65
   2   7  10  234.94   10.93
   2   7  10  258.87   27.88
   2  -7 -10  273.63   23.97
  -2   7 -10  217.23   12.64
   2  -7 -10  232.48   24.50
  -2   7 -10  213.69   14.00
  -2  -7  10  218.54   18.41
  -2   7 -11   11.14    3.86
   2   7  11   17.79   12.68
   2   7  11   13.22    7.27
   2  -7 -11   11.57    4.89
  -2  -7  11    4.40    3.05
   2   7  11    9.48    2.24
  -2   7 -12  336.34   19.20
   2  -7 -12  296.40   25.40
   2   7  12  364.68   16.68
   2   7  12  393.65   35.37
  -2  -7  12  325.33   24.24
   2  -7 -13   13.68    4.78
  -2  -7  13   10.02    4.99
  -2   7 -13    9.80    3.84
   2   7  13   11.19    2.89
   2  -7 -14  110.38   15.87
   2   7  14  105.00   18.40
  -2   7 -14  115.28   12.50
   2   7  14  108.21   10.42
   2   7  15   80.86    9.55
   2   7  15   56.15   14.02
   2  -7 -15   62.04   12.38
  -2   7 -15   64.47    9.58
  -2   7 -16  113.59   13.26
   2  -7 -16  120.71   17.25
   2   7  16  103.05   20.24
   2   7  16  118.41   12.20
  -2   7 -17   41.98    8.56
   2   7  17   40.53   13.05
   2   7  17   61.30    9.19
   2  -7 -17   61.58   12.10
   2   7  18   31.49   12.32
  -2   7 -18   34.45    7.99
   2  -7 -18   33.61    9.29
   2   7  18   18.61    5.29
  -2   7 -19   14.50    5.47
   2   7  19   15.24    7.64
   2  -7 -19   16.75    6.91
   2   7  19   10.71    4.00
   2   7  20  128.84   15.21
  -2   7 -20  115.21   15.46
   2  -7 -20  116.88   17.13
   2   7  21   -2.43    5.00
   2  -7 -21    3.15    1.76
  -2   7 -21    1.90    1.80
   2   7  21   -0.20    0.89
  -2   7 -22   32.30    8.82
   2   7  22   27.82   11.73
   2  -7 -22   48.76   11.76
   2  -7 -23   30.40    9.07
   2   7  23   22.58   10.96
  -2   7 -23   24.40    8.04
   2   7  24   18.24   11.24
  -2   7 -24    7.38    4.79
   2  -7 -24   21.98    7.80
   2   7  25  330.08   41.31
   2  -7 -25  339.11   30.88
   2  -7 -26   16.53    6.85
   2   7  26   10.53   10.32
   2   7  27  118.57   25.51
   2  -7 -27   86.08   16.18
   2   7  28    8.71    6.99
   2  -7 -28    7.97    5.42
   2   7  29   15.68    7.84
   2  -7 -29   15.03    7.93
   2  -7 -30   12.26    7.91
   2   7  30    7.22    7.49
   2  -7 -31   28.85   10.02
   2   7  31   35.32   14.92
   2  -7 -32   10.40    7.91
   2   7  32   -4.33    6.38
   2   7  33   25.77   14.15
   2  -7 -33    3.91    3.60
   2  -7 -34   38.21   11.83
   2   7  34   33.23   16.35
   2  -7 -35   67.45   15.79
   2   7  35   38.10   16.09
   2  -7 -36   19.83    9.21
   2   7  36   12.94   12.32
   2  -7 -37  127.29   22.82
   2   7  37   75.37   24.49
   2   7  38   33.93   17.04
   2  -7 -38    9.13    7.73
   2  -7 -39   41.33   13.43
   2   7  39   11.06    9.44
   2   7  40    3.91    5.50
   2  -7 -40    7.63    2.77
   2   7  41   97.78   29.07
   2  -7 -41   92.00   20.72
   2   7  42   30.22   16.09
   2  -7 -42   21.55   11.05
   2   7  43   50.06   21.20
   2  -7 -43   63.99   17.80
   2  -7 -44    5.69    7.63
   2   7  44    3.26   10.61
   2   7  45   25.54   18.82
   2   7  46    9.02   12.27
   2   7  47   30.72   21.14
   2   7  48    0.70    3.61
   2   7  49  -11.88   15.55
  -2   8  47   13.48    9.99
  -2   8  46   18.21   19.47
  -2   8  45   16.17   15.13
  -2   8  44  -11.88   20.29
  -2   8  43   -9.20   12.99
  -2   8  42    7.21    7.90
  -2   8  41   13.32   10.47
  -2   8  40  -10.15   12.76
  -2   8  39    2.33    8.36
  -2   8  38   26.39   13.06
  -2   8  38   -4.53    6.81
  -2   8  37   -3.40    3.64
  -2   8  37   -2.20    5.24
  -2   8  36   32.46   17.06
  -2   8  36   40.71   14.95
  -2   8  35   12.11    8.35
  -2   8  35   16.09   14.38
  -2   8  34    1.92    2.70
  -2   8  34   -0.69    3.75
  -2   8  33    4.01    4.74
  -2   8  33   30.85   12.30
  -2   8  32   14.38   10.07
  -2   8  32   15.99   11.80
  -2   8  31   55.81   17.48
  -2   8  31  149.36   33.40
  -2   8  30   21.61   14.12
  -2   8  30   11.17    7.61
  -2   8  29    4.67    5.27
  -2   8  29   12.21    8.49
  -2   8  28   35.27   14.01
  -2   8  28   15.86   10.76
  -2   8  27    1.08    4.82
  -2   8  26  387.54   47.73
  -2   8  25   31.33   13.22
  -2   8  24  121.92   25.48
  -2   8  23   48.11   15.94
  -2   8  22   91.72   22.50
  -2   8  21   55.97   17.35
  -2   8  20  125.52   23.94
  -2   8  19    9.15    6.85
  -2   8  18   47.41   14.44
  -2   8  17   14.76    7.67
  -2   8  16   28.96    9.96
  -2   8  16   49.84   15.80
  -2   8  15  160.31   23.93
  -2   8  15  178.40   28.59
  -2   8  14  137.60   21.55
  -2   8  14  117.08   23.44
  -2   8  13   49.04   16.16
  -2   8  13   69.91   14.98
  -2   8  12    8.32    6.56
  -2   8  12    1.11    3.00
  -2   8  11   36.80   12.51
  -2   8  11   36.81   11.15
  -2   8  10   84.37   19.64
  -2   8  10   53.56   12.58
  -2   8   9  110.20   16.94
  -2   8   9  150.61   24.85
  -2   8   8  530.44   36.99
  -2   8   8  559.46   47.21
  -2   8   7    1.21    2.68
  -2   8   7    2.65    2.87
  -2   8   6  313.45   34.03
  -2   8   6  343.12   28.31
  -2   8   5  293.80   32.73
  -2   8   5  311.28   26.03
  -2   8   4  164.96   18.25
  -2   8   3   23.06    6.05
  -2   8   2   92.24   12.76
  -2   8   1  340.50   23.36
   2   8  -1  354.88   31.58
  -2   8   0  242.40   18.98
   2   8   0  236.42   25.91
   2  -8   0  190.03   16.31
   2  -8  -1  348.78   22.86
  -2  -8   1  353.62   12.68
  -2   8  -1  342.06   21.87
   2   8   1  322.91   30.29
  -2  -8   2   97.25    7.73
   2   8   2  104.31   16.88
  -2   8  -2   89.30   10.90
   2  -8  -2   98.78   12.61
  -2   8  -3   22.40    4.95
  -2  -8   3   24.51    4.19
   2  -8  -3   28.90    8.09
   2  -8  -3   23.90    6.76
   2   8   3   27.33    8.86
   2  -8  -4  163.16   17.17
   2   8   4  210.31   25.06
   2  -8  -4  216.30   22.02
  -2  -8   4  175.81   12.36
   2   8   4  209.14   24.07
  -2   8  -4  191.33   14.81
  -2   8  -5  348.61   19.18
   2   8   5  305.39   30.30
   2  -8  -5  315.93   24.84
   2  -8  -5  310.05   25.99
  -2  -8   5  302.18   17.47
   2   8   5  293.21   29.07
   2   8   6  332.34   31.72
   2   8   6  337.45   31.61
  -2   8  -6  324.49   18.04
   2  -8  -6  378.16   28.59
   2  -8  -6  324.59   26.16
  -2  -8   6  362.58   20.35
   2   8   7   -0.28    3.33
   2   8   7    0.73    2.26
  -2   8  -7    4.58    2.40
   2  -8  -7    5.36    3.69
  -2  -8   7    5.23    2.57
   2  -8  -7    3.69    4.06
   2   8   8  447.18   37.34
  -2   8  -8  523.28   22.24
   2   8   8  505.46   39.94
   2  -8  -8  490.38   32.66
  -2  -8   8  492.94   25.34
   2  -8  -8  516.49   35.33
   2  -8  -9  125.47   16.44
  -2   8  -9  142.12   11.67
   2   8   9  142.07   21.37
  -2  -8   9  163.30   15.17
   2   8   9  143.28   21.75
  -2   8 -10   81.47    8.78
   2   8  10   72.81   15.39
   2   8  10   42.69   12.20
  -2  -8  10   67.63   10.15
   2  -8 -10   64.33   12.03
  -2   8 -11   37.91    6.21
   2  -8 -11   45.79    9.92
   2   8  11   41.28    4.25
   2   8  11   43.97   13.31
  -2  -8  11   40.00    8.03
   2   8  11   50.09   12.96
  -2   8 -11   44.87    7.43
  -2   8 -12    1.60    1.59
   2  -8 -12   -1.03    2.01
   2   8  12    4.45    2.11
   2   8  12    1.10    3.50
  -2  -8  12    5.10    3.96
   2   8  12    3.75    5.36
  -2   8 -13   54.92    8.65
   2   8  13   54.85   14.33
   2   8  13   65.10   15.87
   2  -8 -13   57.39   11.67
   2   8  13   55.39    6.76
   2   8  14  123.79   21.74
   2  -8 -14  157.56   19.07
   2   8  14  135.55   11.27
  -2   8 -14  124.57   13.44
   2   8  15  193.00   27.56
   2  -8 -15  172.98   20.33
   2   8  15  175.12   13.76
  -2   8 -15  162.44   15.88
   2   8  16   34.83    6.51
  -2   8 -16   45.20    9.03
   2  -8 -16   23.56    7.45
   2   8  16   38.40   11.90
   2   8  17    3.09    2.62
  -2   8 -17    2.02    2.24
   2  -8 -17    5.72    4.27
   2   8  17   12.41    4.93
   2   8  18   31.06   11.01
   2  -8 -18   18.50    7.18
   2   8  18   20.29    5.57
  -2   8 -18   25.78    7.65
  -2   8 -19    3.06    3.47
   2  -8 -19    2.64    5.28
   2   8  19    7.10    3.34
   2   8  19    1.39    6.78
   2   8  20   89.11   12.48
  -2   8 -20   63.64   11.37
   2  -8 -20   73.89   13.52
   2   8  20   95.15   21.11
   2   8  21   50.90   14.88
   2  -8 -21   59.94   12.49
   2   8  21   56.69   10.40
  -2   8 -21   43.21    9.61
   2  -8 -22   69.66   14.05
   2   8  22   59.79   16.42
  -2   8 -22   59.38   11.70
   2   8  22   63.94   11.44
   2   8  23   64.87   18.37
  -2   8 -23   85.96   15.01
   2  -8 -23   67.71   13.54
   2   8  24   89.78   21.39
   2  -8 -24   89.50   15.85
   2   8  25   57.66   18.00
   2  -8 -25   50.88   12.45
   2   8  26  410.93   48.40
   2  -8 -26  354.65   32.37
   2  -8 -27    1.17    2.04
   2   8  27    4.34    7.61
   2   8  28   22.76   11.00
   2  -8 -28   13.98    6.89
   2   8  29   -6.51    7.79
   2  -8 -29    9.19    7.04
   2   8  30   39.56   16.64
   2  -8 -30   18.87    8.25
   2   8  31   97.12   25.14
   2  -8 -31   81.38   17.09
   2  -8 -32   10.32    5.10
   2   8  32    8.23    9.11
   2  -8 -33    7.79    4.82
   2   8  33   19.66   10.89
   2   8  34    6.86    7.13
   2  -8 -34    1.00    3.62
   2   8  35   -3.06    6.52
   2  -8 -35   -3.46    3.92
   2  -8 -36   67.65   15.95
   2   8  36   58.18   22.64
   2  -8 -37    4.46    4.58
   2   8  37    0.29    1.97
   2  -8 -38    8.74    3.51
   2   8  38   23.86   17.31
   2   8  39    6.25   10.11
   2  -8 -39   13.13    8.00
   2  -8 -40   -3.47    5.21
   2   8  40    9.68   13.78
   2  -8 -41   13.05    8.45
   2   8  41   11.30   11.15
   2  -8 -42    4.45    5.76
   2   8  42   15.89   14.53
   2   8  43    3.94    8.07
   2  -8 -43    3.55    6.59
   2   8  44   24.95   17.33
   2  -8 -44    9.74    7.76
   2   8  45   16.04   13.18
   2   8  46   -9.72   12.16
   2   8  47   21.43   16.99
   2   8  48   -9.81   10.82
  -2   9  46  -10.34    6.12
  -2   9  45    3.92    4.99
  -2   9  44   32.29   24.47
  -2   9  43   26.16   17.23
  -2   9  42   19.89   15.77
  -2   9  41    3.43    8.00
  -2   9  40   27.79   14.72
  -2   9  39   59.20   23.74
  -2   9  38   12.65   11.88
  -2   9  37   92.84   23.83
  -2   9  37  125.91   32.73
  -2   9  36   -8.01    4.15
  -2   9  36    2.52    8.73
  -2   9  35   19.50   10.62
  -2   9  35   15.26   11.72
  -2   9  34    9.88   11.59
  -2   9  34   17.23   15.29
  -2   9  33   -3.66    4.52
  -2   9  33    5.26    9.06
  -2   9  32    9.06   10.56
  -2   9  32   23.92   16.47
  -2   9  31   18.45   10.74
  -2   9  31   13.90   11.02
  -2   9  30   23.81   13.69
  -2   9  30   14.37    3.46
  -2   9  29   51.81   19.55
  -2   9  28   17.71    9.94
  -2   9  27   97.30   25.39
  -2   9  26   36.56   16.50
  -2   9  25  135.79   28.04
  -2   9  24   35.40   12.71
  -2   9  23   17.47    9.92
  -2   9  22   43.13   15.59
  -2   9  21   52.91   15.02
  -2   9  20   21.18    9.35
  -2   9  19  148.95   26.28
  -2   9  18   87.41   19.57
  -2   9  17   10.93    7.48
  -2   9  17    1.36    2.51
  -2   9  16   23.64   10.33
  -2   9  16   24.51   10.90
  -2   9  15   75.71   17.04
  -2   9  15   68.66   18.93
  -2   9  14  112.96   23.63
  -2   9  14   88.61   18.27
  -2   9  13  127.67   20.97
  -2   9  13   95.39   22.08
  -2   9  12   32.63   11.95
  -2   9  12   19.30    7.95
  -2   9  11    3.28    5.37
  -2   9  11   -4.17    7.41
  -2   9  10  118.31   19.37
  -2   9  10  152.64   26.36
  -2   9   9  100.84   21.67
  -2   9   9   74.94   14.81
  -2   9   8   43.02   13.97
  -2   9   8   45.50   11.28
  -2   9   7   82.31   19.17
  -2   9   7   85.06   15.37
  -2   9   6   78.41   14.08
  -2   9   6   47.65   13.99
  -2   9   5   25.61   10.42
  -2   9   5   33.72    8.80
  -2   9   4   21.87    7.36
  -2   9   3    6.04    4.21
  -2   9   2   30.92    7.76
   2   9  -2   29.47    9.20
   2   9  -1  143.55   21.08
  -2   9   1  167.51   17.54
   2   9   0  439.15   36.85
  -2   9   0  387.70   25.97
   2  -9  -1  133.12   15.49
  -2   9  -1  133.40   14.97
   2   9   1  162.42   22.57
   2  -9  -2   42.42    8.89
  -2  -9   2   43.81    4.91
  -2   9  -2   32.64    7.28
   2   9   2   50.04   11.97
   2  -9  -3    1.88    1.45
  -2  -9   3    6.12    2.66
   2   9   3   12.49    7.42
   2  -9  -3    4.55    3.97
  -2   9  -3    7.28    3.31
   2   9   4   18.40    8.17
   2  -9  -4   26.30    7.38
   2  -9  -4   33.55    9.31
  -2  -9   4   28.03    4.86
  -2   9  -4   38.20    7.32
   2   9   4   31.26   10.41
   2   9   5   37.05   10.88
  -2   9  -5   42.43    7.56
   2  -9  -5   21.63    7.27
   2   9   5   30.29    9.61
  -2  -9   5   36.27    5.93
   2  -9  -5   36.95    8.59
   2  -9  -6   62.25   11.71
  -2  -9   6   60.99    8.30
   2  -9  -6   84.83   14.02
  -2   9  -6   74.98    9.81
   2   9   6   55.79   12.97
   2   9   6   65.93   15.11
   2   9   7   92.20   17.89
   2   9   7   92.37   17.37
  -2   9  -7   76.71    9.79
   2  -9  -7   92.05   14.56
  -2  -9   7   78.86    9.85
  -2   9  -8   42.43    7.25
   2   9   8   26.06    9.48
  -2  -9   8   39.30    7.27
   2   9   8   51.69   12.95
   2  -9  -8   48.16   12.06
  -2   9  -9  101.47   11.03
   2   9   9   84.78   17.30
   2  -9  -9   80.71   13.80
   2   9   9   97.96   18.94
  -2  -9   9   90.72   11.41
  -2   9 -10  134.49   12.71
   2   9  10  130.67   22.31
   2   9  10  116.64   20.46
   2  -9 -10  137.44   17.41
  -2  -9  10  125.89   14.15
  -2   9 -11    7.42    3.10
   2  -9 -11    1.92    0.80
   2   9  11    3.77    8.49
   2   9  11    2.72    4.42
  -2  -9  11    2.47    2.00
   2   9  12   29.87   12.29
  -2   9 -12   26.67    6.35
  -2   9 -12   30.21    6.33
   2  -9 -12   29.52    8.34
   2   9  12   29.41   11.44
  -2  -9  12   32.04    7.34
   2   9  13   89.32   18.84
   2   9  13  105.91   20.29
   2  -9 -13  100.10   15.44
  -2   9 -13   78.86   11.32
   2   9  13   88.09    6.82
   2   9  14   78.28   17.56
   2  -9 -14  101.64   15.69
   2   9  14   86.59   19.35
   2   9  14   98.87    8.41
  -2   9 -14   95.67   12.25
   2  -9 -15   51.28   11.25
   2   9  15   46.56    6.37
  -2   9 -15   44.13    8.90
   2   9  15   51.51   14.61
  -2   9 -16   14.46    5.16
   2   9  16   31.54    6.01
   2  -9 -16   18.50    6.52
   2   9  16   21.24   11.50
   2   9  17    5.42    4.60
  -2   9 -17    1.01    2.35
   2   9  17    0.91    1.19
   2  -9 -17    4.69    4.31
   2  -9 -18  124.07   17.45
   2   9  18  142.53   14.45
   2   9  18  155.22   26.75
  -2   9 -18  113.37   15.19
   2  -9 -19  129.28   18.42
   2   9  19  129.94   14.56
  -2   9 -19  122.81   16.21
   2   9  19   95.61   21.47
   2   9  20   10.38    8.92
  -2   9 -20    8.24    4.34
   2   9  20   10.90    5.01
   2  -9 -20   12.74    6.78
   2   9  21   55.16   10.51
   2  -9 -21   55.75   12.48
  -2   9 -21   42.05   10.14
  -2   9 -22   27.41    8.61
   2   9  22   23.59   12.30
   2  -9 -22   19.78    7.47
   2   9  23   26.81   10.77
   2  -9 -23   26.12    8.73
   2   9  24   47.39   18.29
   2  -9 -24   27.65    9.02
   2  -9 -25  115.84   18.48
   2   9  25  104.57   24.53
   2   9  26   26.23   12.68
   2  -9 -26   35.86   11.08
   2  -9 -27   99.45   17.38
   2   9  27   89.22   24.19
   2  -9 -28    4.26    3.25
   2   9  28    2.64    5.35
   2  -9 -29   41.86   12.17
   2   9  29   44.60   17.08
   2  -9 -30   35.84   11.08
   2   9  30   31.42   15.71
   2  -9 -31    1.77    2.34
   2   9  31   -5.46    4.35
   2  -9 -32    4.70    4.17
   2   9  32   -1.64    6.73
   2   9  33    6.80    8.93
   2  -9 -33   -0.54    1.60
   2  -9 -34    6.41    5.24
   2   9  34   10.70   12.22
   2  -9 -35    7.03    4.87
   2   9  35   10.58    6.61
   2  -9 -36   -1.97    4.40
   2   9  36   -5.85    5.73
   2  -9 -37   72.27   17.35
   2   9  37   78.95   25.43
   2  -9 -38    6.05    5.49
   2   9  38    1.48    5.23
   2  -9 -39   32.50   12.06
   2   9  39   22.27   13.72
   2  -9 -40   -0.52    3.23
   2   9  40   10.11   13.31
   2  -9 -41    8.06    4.87
   2   9  41   -3.39    3.50
   2  -9 -42   15.61    8.51
   2   9  42   27.02   12.98
   2   9  43   48.40   19.50
   2  -9 -43   36.00   14.85
   2   9  44   34.75   22.81
   2  -9 -44    3.69    2.89
   2   9  45   13.94   17.26
   2   9  46    0.79    3.75
   2   9  47   -7.64   13.54
  -2  10  45   23.91   18.44
  -2  10  44   12.30    9.61
  -2  10  43   -6.76   12.04
  -2  10  42    7.75    3.20
  -2  10  41    6.78   10.44
  -2  10  40   44.23   21.47
  -2  10  39    0.96    5.08
  -2  10  38   48.07   20.29
  -2  10  37    1.49    7.12
  -2  10  36   35.20   16.05
  -2  10  36   47.87   17.77
  -2  10  35   11.03    9.30
  -2  10  35  -14.18   15.68
  -2  10  34    3.94    6.47
  -2  10  34   22.77   12.88
  -2  10  33   24.70   11.41
  -2  10  33   21.00   12.41
  -2  10  32   10.68    8.38
  -2  10  32    6.46    9.70
  -2  10  31   27.58   14.41
  -2  10  31    6.85    6.08
  -2  10  30    6.44    6.99
  -2  10  29   20.94   15.67
  -2  10  28  107.89   28.01
  -2  10  27   10.21   10.45
  -2  10  26   53.89   19.32
  -2  10  25  171.29   32.12
  -2  10  24  216.03   35.81
  -2  10  23   43.29   17.03
  -2  10  22   30.14   12.95
  -2  10  21   10.59    7.58
  -2  10  20  133.10   24.76
  -2  10  19    6.66    6.73
  -2  10  18  178.62   32.47
  -2  10  18  254.55   34.77
  -2  10  17  119.10   26.26
  -2  10  17  114.46   22.84
  -2  10  16   17.01    8.29
  -2  10  16   39.36   14.11
  -2  10  15  255.50   38.28
  -2  10  15  233.80   30.71
  -2  10  14   10.70   11.81
  -2  10  14    4.85    7.22
  -2  10  13   93.91   18.96
  -2  10  13  112.27   23.73
  -2  10  12  144.97   27.42
  -2  10  12  115.63   20.38
  -2  10  11   -2.50    6.98
  -2  10  11    5.19    3.02
  -2  10  10  110.22   22.76
  -2  10  10  129.03   20.78
  -2  10   9  150.30   27.54
  -2  10   9  125.62   20.15
  -2  10   8  146.46   20.91
  -2  10   8  154.12   27.23
  -2  10   7   15.42    7.07
  -2  10   7   21.35   10.16
  -2  10   6  181.15   22.53
  -2  10   6  172.87   28.04
  -2  10   5   20.68    7.69
  -2  10   5   -3.83    3.18
   2  10  -4   61.59   14.21
  -2  10   4   66.04   12.91
   2  10  -3   34.99   10.66
  -2  10   3   26.85    8.15
  -2  10   2   19.88    6.41
   2  10  -2   28.86    9.99
   2  10  -1  188.71   25.53
  -2  10   1  167.35   19.07
   2  10   0  119.52   20.34
  -2  10   0  148.08   17.41
   2  10   1  159.52   23.30
  -2  10  -1  211.98   20.32
  -2 -10   2   27.25    3.65
   2 -10  -2   22.82    7.01
  -2  10  -2   33.63    8.12
   2 -10  -2   19.49    7.21
   2  10   2   16.70    7.96
  -2 -10   3   31.73    4.49
   2  10   3   33.27   10.47
   2 -10  -3   42.52   10.18
   2 -10  -3   36.18    9.78
  -2  10  -3   29.87    7.12
   2 -10  -4   66.72   12.23
  -2  10  -4   70.35   10.91
   2  10   4   58.67   14.87
  -2 -10   4   67.05    7.49
   2  10   4   94.32   18.24
   2 -10  -4   57.57   11.91
   2 -10  -5    4.82    3.98
   2  10   5   12.28    7.96
   2  10   5    4.37    3.86
  -2 -10   5    5.25    2.70
  -2  10  -5    7.90    3.65
   2  10   6  168.53   25.72
   2  10   6  264.67   31.00
   2 -10  -6  216.09   23.21
  -2  10  -6  192.72   17.37
  -2 -10   6  234.89   16.43
  -2 -10   7   22.72    5.28
   2  10   7   14.19    8.20
   2 -10  -7   20.39    6.92
   2  10   7   36.56   11.90
  -2  10  -7   17.56    5.58
   2  10   8  165.71   25.90
   2 -10  -8  183.87   21.06
  -2 -10   8  156.59   14.53
   2  10   8  120.32   21.55
  -2  10  -8  170.96   16.02
   2  10   9  142.58   24.48
   2 -10  -9  125.53   17.32
  -2  10  -9  133.11   13.98
   2  10   9  107.08   20.61
  -2 -10   9  110.19   12.81
  -2  10 -10  121.24   13.07
   2  10  10  110.95   21.44
   2  10  10  153.19   24.67
   2 -10 -10  107.07   15.94
  -2 -10  10  122.17   13.96
   2  10  11   16.70    8.28
  -2  10 -11    4.75    2.56
   2  10  11    5.42    6.95
   2 -10 -11    7.92    4.66
  -2 -10  11    6.62    3.45
   2 -10 -12  135.60   17.98
  -2  10 -12  115.28   12.75
   2  10  12  121.41   23.66
   2  10  12  170.71   26.22
  -2 -10  12  117.49   14.70
  -2  10 -13  109.13   12.64
   2  10  13   99.42   20.37
   2  10  13  118.08   22.33
   2 -10 -13  113.17   16.85
  -2  10 -14    1.88    2.17
   2  10  14   14.65   10.54
   2 -10 -14    5.65    2.72
  -2  10 -14    2.83    3.07
   2  10  14   10.31    7.25
   2  10  15  232.57   32.33
   2 -10 -15  243.42   24.67
   2  10  15  289.39   37.29
   2  10  15  223.32   11.55
  -2  10 -15  201.06   19.38
   2  10  16   26.10    4.59
  -2  10 -16   21.76    6.68
   2 -10 -16   28.22    9.10
   2  10  16   23.25    9.13
  -2  10 -17   66.62   11.82
   2  10  17   81.81   20.61
   2 -10 -17   93.96   15.43
   2  10  17   77.13    8.73
  -2  10 -18  180.51   19.42
   2  10  18  215.77   16.15
   2 -10 -18  223.79   23.61
   2  10  18  200.75   30.91
   2  10  19    2.56    3.55
   2  10  19    7.83    2.95
   2 -10 -19    7.25    5.48
  -2  10 -19    8.50    4.68
   2 -10 -20  151.38   20.10
   2  10  20  145.04   27.92
  -2  10 -20  102.04   15.30
   2  10  21    2.85    1.68
   2 -10 -21    5.93    4.67
   2  10  22   10.12    8.81
   2 -10 -22   11.83    6.07
   2  10  23   41.34   15.38
   2 -10 -23   55.58   12.93
   2 -10 -24  216.70   25.26
   2  10  24  215.70   35.22
   2 -10 -25  135.04   20.10
   2  10  25  249.03   38.19
   2  10  26   24.74   12.78
   2 -10 -26   30.99    9.43
   2 -10 -27   12.53    6.09
   2  10  27    7.42   10.18
   2  10  28   81.19   23.38
   2 -10 -28   69.39   14.80
   2  10  29    4.18    8.89
   2 -10 -29    6.61    5.33
   2  10  30   26.52   12.91
   2 -10 -30    8.22    5.62
   2  10  31   15.03   10.82
   2 -10 -31   26.53   10.05
   2 -10 -32    1.77    2.72
   2  10  32   -7.20   10.09
   2 -10 -33   31.85   10.99
   2  10  33   13.62    8.66
   2 -10 -34    3.09    2.55
   2  10  34    6.39    4.74
   2 -10 -35    1.95    1.64
   2  10  35    2.23    8.51
   2 -10 -36   20.21    9.13
   2  10  36   21.92   10.03
   2 -10 -37   -4.63    5.04
   2  10  37  -11.38   11.20
   2 -10 -38   16.26    9.07
   2  10  38   13.44   11.84
   2 -10 -39    9.85    6.48
   2  10  39    1.34   10.27
   2 -10 -40   42.24   13.59
   2  10  40   49.39   22.74
   2  10  41   -7.97   12.68
   2 -10 -41   -0.70    4.54
   2  10  42    1.00    8.33
   2 -10 -42   -4.89    5.88
   2  10  43   -1.21    8.31
   2 -10 -43    3.50    5.16
   2  10  44   21.80   16.55
   2 -10 -44   13.02   10.35
   2  10  45   -0.40    6.81
  -2  11  44   -2.58    5.24
  -2  11  43    6.16    3.45
  -2  11  42   26.04   18.39
  -2  11  41   16.49   19.53
  -2  11  40    3.34    4.57
  -2  11  39   -3.15    3.80
  -2  11  38   35.89   18.47
  -2  11  37   -2.56   11.68
  -2  11  36   19.58   13.60
  -2  11  35    7.90   10.54
  -2  11  34    1.74    7.80
  -2  11  34   19.35   15.05
  -2  11  33    4.34    9.44
  -2  11  33   -1.53    3.75
  -2  11  32    5.15    5.54
  -2  11  32    7.21    7.27
  -2  11  31   41.26   17.81
  -2  11  30   50.24   21.89
  -2  11  29    2.44    4.43
  -2  11  28   41.92   18.00
  -2  11  27   35.41   18.48
  -2  11  26   56.48   21.95
  -2  11  25   40.20   17.98
  -2  11  24   29.85   13.88
  -2  11  23  179.34   32.77
  -2  11  22   19.01    8.64
  -2  11  21   22.99   13.31
  -2  11  20    5.49    6.89
  -2  11  19   26.46   12.46
  -2  11  19   28.54   16.78
  -2  11  18   54.14   17.87
  -2  11  18   58.09   16.39
  -2  11  17  275.42   40.85
  -2  11  17  266.27   35.85
  -2  11  16   34.00   11.86
  -2  11  16   43.43   14.84
  -2  11  15   16.31    8.65
  -2  11  15    0.04    3.60
  -2  11  14   70.52   16.92
  -2  11  14  111.67   26.49
  -2  11  13   11.51    7.04
  -2  11  13    5.95    2.04
  -2  11  12   33.94   14.48
  -2  11  12   18.95    8.19
  -2  11  11  125.29   21.75
  -2  11  11  107.58   24.78
  -2  11  10  100.07   19.42
  -2  11  10  105.57   24.44
  -2  11   9   33.98   12.68
  -2  11   9   44.02   13.23
  -2  11   8    0.62    4.01
  -2  11   8    8.89    5.31
  -2  11   7   -0.85    3.37
  -2  11   7   -1.55    3.65
  -2  11   6   28.54    9.62
  -2  11   6   14.57    9.62
   2  11  -5   24.95    9.41
  -2  11   5   27.13   12.03
  -2  11   5   37.33   10.12
  -2  11   4   14.06    6.67
   2  11  -4    3.32    5.87
  -2  11   3   13.66    6.45
   2  11  -3   24.66   10.31
  -2  11   2   18.99    6.95
   2  11  -2   14.20    6.83
   2  11  -1  146.15   23.23
  -2  11   1  152.00   19.12
   2  11   0   52.58   14.17
  -2  11   0   45.75    9.75
   2  11   1  146.20   24.21
  -2  11  -1  143.97   17.85
  -2  11  -2   10.06    4.04
   2 -11  -2   32.50    9.44
   2  11   2   30.78   11.64
   2 -11  -3    7.83    4.58
   2  11   3   11.44    6.52
  -2 -11   3   12.05    2.52
  -2  11  -3   16.43    5.58
   2  11   4   12.79    7.24
   2 -11  -4    4.59    4.09
  -2 -11   4   13.57    3.63
  -2  11  -4   14.12    4.96
   2  11   4    7.07    6.77
   2  11   5   22.38    8.99
   2  11   5   27.12   10.52
   2 -11  -5   38.23    9.85
  -2 -11   5   25.04    4.91
  -2  11  -5   29.52    7.39
   2  11   6   14.55    8.65
   2 -11  -6   28.12    8.54
   2  11   6   20.74    8.99
  -2 -11   6   33.43    6.46
  -2  11  -6   22.09    6.24
  -2  11  -7   -0.42    1.96
   2 -11  -7    3.55    2.39
   2  11   7   -1.64    1.34
  -2 -11   7    0.24    1.68
   2 -11  -8    2.45    2.70
   2  11   8    4.79    6.08
  -2  11  -8    0.64    0.64
  -2 -11   8    4.41    2.42
   2  11   8    0.65    4.99
   2 -11  -9   36.32    9.77
   2  11   9   45.10   14.05
  -2  11  -9   27.19    6.49
   2  11   9   38.16   12.83
  -2 -11   9   30.82    6.63
   2  11  10  108.79   22.16
  -2  11 -10  130.36   14.54
   2 -11 -10  121.51   17.43
  -2 -11  10  110.35   13.39
   2  11  10  123.72   23.32
  -2  11 -11  113.70   13.74
   2  11  11  136.39   25.45
   2  11  11  155.71   25.98
   2 -11 -11  116.80   16.98
  -2 -11  11  107.07   13.77
   2  11  12   12.67    7.28
  -2  11 -12   16.91    5.59
   2  11  12    9.28    5.52
   2 -11 -12   14.14    6.76
  -2  11 -13    6.78    4.25
   2  11  13    6.20    1.75
   2 -11 -13    6.24    3.70
   2  11  13    3.96    5.56
  -2  11 -14   81.87   11.72
   2  11  14   89.27   21.93
   2  11  14   82.41   20.22
   2 -11 -14  107.01   16.53
  -2  11 -14   53.25   10.10
   2  11  15   28.36   11.47
   2 -11 -15    8.80    4.89
  -2  11 -15   10.65    5.92
  -2  11 -15   18.92    5.33
   2  11  15   15.81    7.91
  -2  11 -16   38.15    8.16
  -2  11 -16   32.08    8.49
   2  11  16   15.46    6.03
   2 -11 -16   36.50    9.68
   2  11  16   40.79   15.06
  -2  11 -17  239.71   22.65
   2  11  17  282.68   37.89
   2 -11 -17  277.68   27.16
   2  11  18   58.90   17.97
   2 -11 -18   47.38   10.93
   2 -11 -19   50.56   11.43
   2  11  19   35.24   13.37
   2  11  20   35.20   15.25
   2 -11 -20   16.94    6.54
   2  11  21   37.24   14.11
   2 -11 -21   21.31    8.03
   2  11  22   34.69   14.42
   2 -11 -22   30.64    9.55
   2 -11 -23  181.31   22.80
   2  11  23  157.62   30.42
   2  11  24   32.05   14.68
   2 -11 -24   16.33    7.60
   2  11  25   20.41   12.64
   2 -11 -25   28.95    8.83
   2  11  26   14.93   12.11
   2 -11 -26   23.52    8.57
   2 -11 -27   49.21   12.55
   2  11  27  161.43   34.62
   2 -11 -28   18.08    7.26
   2  11  28   20.98   13.60
   2 -11 -29   16.62    7.44
   2  11  29   11.15   10.59
   2 -11 -30   35.85   11.27
   2  11  30   15.87    9.34
   2 -11 -31   36.06   10.27
   2  11  31   34.94   17.55
   2 -11 -32    2.66    5.05
   2  11  32   29.23   15.98
   2 -11 -33   -0.07    3.66
   2  11  33   10.06   11.68
   2  11  34   19.39   11.77
   2 -11 -34    8.72    6.69
   2  11  35   -1.40    4.66
   2 -11 -35    6.88    7.35
   2  11  36   -5.99    9.17
   2 -11 -36   -6.02    6.26
   2  11  37   29.57   15.56
   2 -11 -37   11.36    6.25
   2 -11 -38   39.42   12.90
   2  11  38   29.99   17.16
   2 -11 -39    0.75    2.53
   2  11  39   25.15   17.53
   2 -11 -40    1.28    3.99
   2  11  40   -0.09    5.62
   2 -11 -41   11.76    7.02
   2  11  41    8.74    9.68
   2  11  42   17.91   17.36
   2 -11 -42    3.22    4.27
   2  11  43   22.31   18.77
   2 -11 -43    5.15    5.51
   2 -11 -44    0.75    2.41
   2  11  44    0.10    3.30
  -2  12  42    2.32    8.29
  -2  12  41   26.51   16.81
  -2  12  40    2.96    9.30
  -2  12  39    1.96    8.38
  -2  12  38   21.14   16.50
  -2  12  37   17.23   16.78
  -2  12  36   15.32   11.99
  -2  12  35   13.04   10.81
  -2  12  34   26.19   15.17
  -2  12  33   26.65   18.60
  -2  12  32    3.58    8.00
  -2  12  31   49.34   19.99
  -2  12  30   28.50   13.55
  -2  12  29    4.79    7.68
  -2  12  28   14.23   13.27
  -2  12  27    9.20    9.20
  -2  12  26   26.33   12.78
  -2  12  25    2.09    5.25
  -2  12  24   42.33   16.11
  -2  12  23   29.19   15.05
  -2  12  22   14.15   13.27
  -2  12  21  158.75   30.43
  -2  12  20   60.44   19.70
  -2  12  20   60.43   19.06
  -2  12  19   54.66   17.41
  -2  12  19   43.44   17.17
  -2  12  18  302.82   39.96
  -2  12  18  297.72   45.03
  -2  12  17   26.61   15.39
  -2  12  17   31.40   12.78
  -2  12  16  166.73   28.26
  -2  12  16  151.03   31.56
  -2  12  15   31.12   12.86
  -2  12  15   23.10   12.13
  -2  12  14   20.01   12.10
  -2  12  14   46.89   14.89
  -2  12  13   53.62   15.27
  -2  12  13   61.70   18.01
  -2  12  12  249.42   32.34
  -2  12  12  280.51   40.39
  -2  12  11   35.65   15.66
  -2  12  11   31.89   10.57
  -2  12  10   68.29   20.50
  -2  12  10   56.79   15.10
  -2  12   9  116.14   26.06
  -2  12   9  155.88   24.54
  -2  12   8  145.88   29.11
  -2  12   8  184.25   25.58
  -2  12   7  119.36   19.99
  -2  12   7  102.12   24.28
   2  12  -7  103.59   20.66
  -2  12   6  105.88   23.60
   2  12  -6  126.34   22.69
  -2  12   6  109.71   19.17
  -2  12   5   26.48    9.02
  -2  12   5   10.36    7.65
   2  12  -5    9.71    5.26
   2  12  -4  121.77   21.86
  -2  12   4  111.99   18.42
  -2  12   3    2.72    2.19
   2  12  -3    8.91    4.19
   2  12  -2  206.53   28.84
  -2  12   2  159.48   20.91
  -2  12   1   44.95   11.11
   2  12  -1   40.02   12.21
   2  12   0  549.47   46.98
  -2  12   0  539.38   37.60
  -2  12  -1   48.07   10.88
   2 -12  -1   46.73   11.37
   2  12   1   41.43   13.68
  -2  12  -2  186.38   21.30
   2 -12  -2  220.49   25.09
   2  12   2  205.10   28.60
   2 -12  -3    0.77    1.22
   2  12   3    5.07    1.81
  -2 -12   3    8.72    2.41
  -2  12  -3    5.26    3.80
   2  12   4  121.81   23.35
   2  12   4  108.22   20.39
   2 -12  -4  107.00   17.08
  -2 -12   4  104.54    8.72
  -2  12  -4   93.99   14.88
   2  12   5   14.67    8.73
   2 -12  -5    9.91    5.47
   2  12   5    0.42    3.85
  -2 -12   5   11.13    3.49
  -2  12  -5   20.51    5.90
   2  12   6  110.47   21.82
   2 -12  -6  121.85   18.30
  -2  12  -6  110.83   15.05
   2  12   6  154.01   27.94
  -2 -12   6  116.09   11.47
   2  12   7  127.68   25.16
   2  12   7  109.10   21.58
  -2  12  -7  109.70   14.75
   2 -12  -7  117.17   17.71
  -2 -12   7   97.16   10.86
   2  12   8  181.18   28.15
   2  12   8  169.65   29.21
   2 -12  -8  169.55   21.36
  -2 -12   8  196.34   16.46
  -2  12  -8  225.94   21.16
   2  12   9  149.71   27.12
  -2  12  -9  104.80   13.94
   2  12   9  107.39   22.60
   2 -12  -9  124.37   18.21
  -2 -12   9  113.23   13.12
  -2  12 -10   43.39    9.04
   2 -12 -10   50.90   11.61
  -2 -12  10   52.80    9.32
   2  12  10   61.46   16.98
   2  12  10   56.59   16.82
  -2  12 -11   23.31    6.94
   2 -12 -11   26.97    8.54
   2  12  11   11.61    6.83
   2  12  11   32.87   12.10
  -2 -12  11   24.53    6.92
   2  12  12  276.87   37.73
  -2  12 -12  278.39   22.91
   2 -12 -12  246.07   25.26
   2  12  12  345.33   40.88
  -2  12 -13   37.38    8.93
   2 -12 -13   51.91   11.91
   2  12  13   46.68   15.58
   2  12  13   52.02   17.99
  -2  12 -14   35.01    7.98
   2 -12 -14   15.92    7.02
   2  12  14   28.09   14.53
   2  12  14   27.61   11.20
   2  12  15    7.02    7.52
  -2  12 -15   32.77    8.06
   2  12  15   27.94   13.45
   2 -12 -15   33.07    9.53
   2 -12 -16  187.27   22.96
  -2  12 -16  193.57   19.33
   2  12  16  142.96   29.15
   2  12  16  197.80   32.69
  -2  12 -17   22.63    6.82
   2  12  17   14.37    7.86
   2 -12 -17   20.05    6.95
   2  12  17   14.91    8.24
  -2  12 -18  322.84   25.84
   2  12  18  351.09   43.97
   2 -12 -18  324.41   29.49
   2  12  19   61.69   18.78
   2 -12 -19   47.86   11.52
   2  12  20   38.98   13.92
   2 -12 -20   39.69   10.51
   2 -12 -21  173.45   22.08
   2  12  21  203.77   34.50
   2  12  22   25.72   14.37
   2 -12 -22   21.52    7.15
   2  12  23    8.17    9.59
   2 -12 -23   19.45    7.71
   2  12  24   52.26   18.85
   2 -12 -24   27.29    8.53
   2  12  25    2.02    4.61
   2 -12 -25    8.89    5.66
   2 -12 -26   27.19    8.74
   2  12  26   21.13   10.76
   2 -12 -27    4.91    6.08
   2  12  27    6.84    5.45
   2  12  28    4.44    6.33
   2 -12 -28    4.26    5.30
   2  12  29   -0.21    4.00
   2 -12 -29    1.08    3.86
   2 -12 -30   35.26   11.12
   2  12  30   15.04    9.95
   2 -12 -31   20.37    8.97
   2  12  31    6.87   10.16
   2  12  32   -3.46    6.78
   2 -12 -32    6.80    5.80
   2 -12 -33   -2.41    3.63
   2  12  33   13.33   10.94
   2  12  34    8.36   10.43
   2 -12 -34    3.16    3.33
   2  12  35    3.10    5.41
   2 -12 -35    2.11    1.75
   2 -12 -36    3.85    4.30
   2  12  36    7.93    6.07
   2 -12 -37    1.38    3.00
   2  12  37    5.49    8.41
   2 -12 -38   11.76    7.19
   2  12  38   25.29   17.61
   2 -12 -39    0.43    2.65
   2  12  39  -10.47   13.72
   2  12  40   -1.49    5.52
   2 -12 -40   12.42    8.38
   2 -12 -41   33.17   13.22
   2  12  41    8.99    7.55
   2 -12 -42   -1.88    3.03
   2  12  42   13.74   15.33
   2 -12 -43  -12.43    9.39
  -2  13  41   -0.20    6.11
  -2  13  40    3.77    5.91
  -2  13  39   20.26   14.59
  -2  13  38    8.46   10.57
  -2  13  37   23.40   17.38
  -2  13  36    8.12   11.57
  -2  13  35    0.61    3.07
  -2  13  34    7.94    8.89
  -2  13  33    6.70   10.35
  -2  13  32   48.99   21.39
  -2  13  31    5.01    8.58
  -2  13  30    8.16    7.08
  -2  13  29   27.57   16.77
  -2  13  28    4.13    5.02
  -2  13  27    5.59    4.97
  -2  13  26   10.70    5.92
  -2  13  25    8.24    9.90
  -2  13  24   25.41   13.09
  -2  13  23   87.43   23.49
  -2  13  22  108.13   25.96
  -2  13  21   15.01   13.19
  -2  13  21    0.06    3.09
  -2  13  20   63.36   23.20
  -2  13  20   68.70   20.15
  -2  13  19  104.92   24.70
  -2  13  19   96.75   25.43
  -2  13  18   24.68   12.59
  -2  13  18    4.38    2.76
  -2  13  17   44.29   17.78
  -2  13  17   40.79   14.85
  -2  13  16   74.49   22.89
  -2  13  16   54.04   16.76
  -2  13  15   37.66   15.45
  -2  13  15   79.34   20.92
  -2  13  14   48.35   18.72
  -2  13  14   30.09   11.89
  -2  13  13   23.33   12.63
  -2  13  13   59.83   17.64
  -2  13  12   38.78   17.31
  -2  13  12   39.73   13.27
  -2  13  11    7.51   10.86
  -2  13  11   -4.13    6.36
  -2  13  10   94.78   20.28
  -2  13  10  103.75   26.06
  -2  13   9   58.39   15.58
   2  13  -9   59.10   16.92
  -2  13   9   57.77   18.91
  -2  13   8    9.86    5.17
  -2  13   8   30.17   15.75
   2  13  -8   26.70   10.63
   2  13  -7   65.72   17.41
  -2  13   7   58.76   15.02
   2  13  -6   20.47    9.85
  -2  13   6    2.11    3.30
  -2  13   6   20.87   11.83
   2  13  -5   49.36   14.83
  -2  13   5   56.92   18.48
  -2  13   5   45.17   12.78
   2  13  -4   -0.20    4.17
  -2  13   4   15.85    7.84
  -2  13   4    7.83    6.87
   2  13  -3   74.64   18.30
  -2  13   3   64.49   14.93
   2  13  -2   54.35   16.03
  -2  13   2   43.43   11.37
   2  13  -1   69.56   17.48
  -2  13   1   86.23   16.16
   2  13   0   -0.08    1.53
  -2  13   0   14.47    6.82
   2  13   1   90.56   19.77
   2 -13  -1   69.44   14.37
  -2  13  -1   98.36   16.69
   2 -13  -2   55.69   13.27
   2  13   2   49.24   15.22
  -2  13  -2   72.26   13.96
   2 -13  -3   72.53   15.35
   2  13   3   72.58   18.23
  -2  13  -3   64.26   12.29
   2  13   3   70.48   19.89
   2  13   4   12.15    9.10
   2 -13  -4   13.13    7.62
   2  13   4   30.37   13.01
  -2 -13   4   11.91    2.56
  -2  13  -4   24.02    7.63
   2  13   5   48.02   14.46
  -2 -13   5   53.03    6.83
   2 -13  -5   69.14   14.19
  -2  13  -5   54.82   11.68
   2  13   5   72.72   19.67
   2 -13  -6   22.37    8.07
   2  13   6   21.02    9.94
   2  13   6    9.45    9.30
  -2  13  -6   14.30    6.07
  -2  13  -7   95.88   14.94
   2  13   7   86.13   21.73
   2 -13  -7   63.03   13.19
   2  13   7   59.49   16.73
   2 -13  -8   32.51    9.61
   2  13   8   38.50   13.71
   2  13   8   26.62   11.06
  -2  13  -8   38.70    9.57
   2  13   9   62.99   18.19
  -2  13  -9   47.48   10.37
   2 -13  -9   41.76   10.40
   2  13   9   41.91   15.80
   2 -13 -10  117.24   17.56
  -2  13 -10   95.27   14.36
   2  13  10   86.55   20.68
   2  13  10   88.26   22.47
   2  13  11   10.72    8.93
   2  13  11   10.84   10.39
  -2  13 -11    4.30    3.92
   2 -13 -11    3.10    3.61
   2  13  12   56.80   17.12
   2 -13 -12   42.50   10.38
  -2  13 -12   28.69    8.12
   2  13  12   31.75   13.17
   2  13  13   66.38   20.63
  -2  13 -13   40.30    9.60
   2 -13 -13   47.20   11.86
   2  13  13   42.49   14.74
   2  13  14   45.82   15.93
  -2  13 -14   30.98    7.91
   2 -13 -14   31.90    9.30
   2  13  14   34.53   13.61
   2  13  15   92.00   21.50
  -2  13 -15   68.33   12.12
   2  13  15   59.71   18.59
   2 -13 -15   81.39   15.19
   2  13  16   33.11   14.97
   2  13  16   34.38   14.71
  -2  13 -16   48.49   10.44
   2 -13 -16   49.38   11.99
   2  13  17   31.38   14.11
   2  13  17   35.81   15.24
  -2  13 -17   19.47    6.57
   2 -13 -17   17.26    6.95
   2  13  18    1.95    1.65
  -2  13 -18    7.15    4.42
   2  13  19   96.29   23.65
   2 -13 -19  121.08   18.53
  -2  13 -19   91.94   14.32
   2  13  20   66.24   20.37
  -2  13 -20   41.12    9.96
   2 -13 -20   48.82   11.83
  -2  13 -21   10.56    5.49
   2  13  21   10.10    7.72
   2 -13 -21   13.93    8.05
   2  13  22   98.78   25.88
   2 -13 -22  101.68   17.00
   2  13  23   83.50   24.03
   2 -13 -23   91.37   16.76
   2  13  24   45.21   16.89
   2 -13 -24   35.50   10.70
   2  13  25   15.86   11.76
   2 -13 -25    6.91    5.76
   2 -13 -26    8.31    4.97
   2  13  26   29.32   15.64
   2 -13 -27    7.95    4.42
   2  13  27    8.29   10.68
   2  13  28   13.82   13.25
   2 -13 -28    9.01    7.89
   2  13  29   10.94    7.54
   2 -13 -29   26.60    9.05
   2 -13 -30   26.84    9.81
   2  13  30   10.21    9.43
   2 -13 -31   29.86   10.53
   2  13  31   16.63   11.33
   2 -13 -32   20.49    9.44
   2  13  32    2.44    7.03
   2 -13 -33    8.76    6.34
   2  13  33   -4.87    4.56
   2 -13 -34    4.50    3.56
   2  13  34    0.92    8.15
   2 -13 -35   16.80    8.22
   2  13  35    7.44    4.67
   2 -13 -36    5.66    5.90
   2  13  36    2.45    6.53
   2  13  37    0.27    3.14
   2 -13 -37    7.15    6.96
   2  13  38    7.06   12.64
   2  13  39    2.91    5.41
   2  13  40    4.92   12.49
  -2  14  39    5.80   12.99
  -2  14  38   17.27   13.95
  -2  14  37   51.85   23.50
  -2  14  36   21.80   16.90
  -2  14  35    4.20    7.85
  -2  14  34    0.79    3.81
  -2  14  33   14.86   13.86
  -2  14  32    6.51    6.48
  -2  14  31   31.87   18.79
  -2  14  30    2.45    8.18
  -2  14  29   18.10   13.91
  -2  14  28   -0.93    4.98
  -2  14  27   10.59   12.64
  -2  14  26    9.32    7.89
  -2  14  25   55.38   20.45
  -2  14  24    0.70    7.43
  -2  14  23   30.88   16.27
  -2  14  22    2.34    6.84
  -2  14  21   13.78    8.26
  -2  14  21   26.83   15.09
  -2  14  20   15.21   11.84
  -2  14  20   24.90   11.48
  -2  14  19   20.50   11.65
  -2  14  19   19.06   11.20
  -2  14  18  174.00   30.81
  -2  14  18  127.10   31.02
  -2  14  17   25.20   16.60
  -2  14  17   48.82   15.77
  -2  14  16   76.48   21.62
  -2  14  16   48.75   19.30
  -2  14  15    6.34    3.67
  -2  14  15   21.76   11.50
  -2  14  14    0.81    8.31
  -2  14  14    2.25    6.61
  -2  14  13   20.42    9.26
  -2  14  13   49.64   19.26
  -2  14  12   97.69   21.87
  -2  14  12   80.95   25.25
  -2  14  11   35.41   18.56
  -2  14  11   58.07   16.64
   2  14 -11   27.46   11.89
  -2  14  10   52.34   15.37
  -2  14  10   69.72   23.06
   2  14 -10   26.47   11.99
   2  14  -9  117.37   23.96
  -2  14   9  101.02   20.31
  -2  14   9   94.27   24.10
  -2  14   8  144.70   24.97
  -2  14   8  159.10   31.87
   2  14  -8  201.49   31.59
  -2  14   7   34.93   12.06
   2  14  -7   35.38   12.79
  -2  14   7   15.97   11.11
  -2  14   6  147.98   30.81
   2  14  -6  145.34   25.91
  -2  14   6  120.77   22.10
  -2  14   5  107.56   25.72
   2  14  -5   94.67   21.21
  -2  14   5   69.98   16.56
  -2  14   4    0.18    1.68
  -2  14   4   -4.12    3.91
  -2  14   3   58.88   14.68
   2  14  -3   39.32   16.99
   2  14  -2  309.55   38.04
  -2  14   2  335.46   33.79
  -2  14   1    1.75    4.97
   2  14  -1   -1.85    4.73
   2 -14   0  997.65   57.03
   2  14   0  885.22   64.79
  -2  14   0  960.40   55.31
   2 -14  -1    7.90    6.39
   2  14   1   14.17   13.55
  -2  14  -1    5.28    6.44
   2  14   2  332.44   39.54
  -2  14  -2  374.27   33.32
   2 -14  -2  309.06   31.31
  -2  14  -3   27.87    8.73
   2  14   3   24.96   12.57
   2 -14  -3   37.50   10.46
   2  14   3   40.29   13.56
   2  14   4   -3.58    1.81
   2 -14  -4    5.27    3.59
   2  14   4    2.52    4.63
  -2  14  -4    4.94    4.41
   2 -14  -5   80.55   15.24
   2  14   5   80.24   22.45
  -2  14  -5   85.85   15.58
   2  14   5   76.49   20.07
   2  14   6  165.66   28.62
  -2  14  -6  153.34   20.27
   2 -14  -6  131.49   19.54
   2  14   6  112.55   25.77
   2  14   7   13.76    9.81
   2 -14  -7   34.24    9.93
   2  14   7   38.14   13.24
  -2  14  -7   16.97    6.60
   2  14   8  201.30   34.76
   2  14   8  172.54   29.66
   2 -14  -8  141.77   20.03
  -2  14  -8  149.75   19.45
   2  14   9  125.58   27.75
   2  14   9  106.40   23.61
  -2  14  -9  111.88   16.43
   2 -14  -9  153.72   20.64
   2  14  10   42.48   17.41
   2 -14 -10   37.52    9.84
  -2  14 -10   24.06    7.66
   2  14  10   35.74   15.24
   2  14  11    7.65    7.95
  -2  14 -11   30.59    8.96
   2 -14 -11   27.58    8.56
   2  14  11   32.70   14.06
   2 -14 -12  113.50   17.86
   2  14  12  100.71   22.58
   2  14  12   87.93   23.48
  -2  14 -12   84.40   14.25
   2  14  13   33.57   13.67
  -2  14 -13   23.23    7.82
   2 -14 -13   25.39    8.99
   2  14  13   25.53   12.44
   2  14  14    0.88    3.55
  -2  14 -14    1.42    2.12
   2 -14 -14    4.95    4.75
   2  14  14    8.97    7.47
   2  14  15   18.31    9.21
   2  14  15   10.64    8.42
  -2  14 -15    5.99    4.23
   2 -14 -15   12.96    6.72
   2  14  16   38.40   15.73
  -2  14 -16   38.38    9.89
   2 -14 -16   71.15   14.27
   2  14  16   20.44   12.35
   2  14  17   44.85   16.79
   2  14  17   58.02   19.50
  -2  14 -17   49.07   11.18
   2 -14 -17   56.93   12.78
   2  14  18  115.35   26.85
   2  14  18  147.04   31.27
   2 -14 -18  121.87   18.44
   2  14  19   11.85   10.34
   2 -14 -19   16.34    7.32
   2  14  20   29.13   13.36
   2 -14 -20   31.91   10.01
   2  14  21   67.50   20.78
   2 -14 -21   31.24    9.58
   2  14  22    3.00    8.54
   2 -14 -22   11.50    5.29
   2  14  23   15.62   10.89
   2 -14 -23   27.36    8.85
   2  14  24   -0.93    4.74
   2 -14 -24    4.34    5.87
   2  14  25   30.89   16.45
   2 -14 -25   47.45   12.24
   2 -14 -26    6.09    4.56
   2  14  26   18.80   12.42
   2  14  27   11.87   11.66
   2 -14 -27   17.21    8.57
   2 -14 -28    6.49    6.41
   2  14  28    1.50    5.24
   2  14  29   50.65   19.30
   2 -14 -29   23.43    9.24
   2  14  30   12.29   11.46
   2 -14 -30    5.84    6.14
   2 -14 -31   36.02   11.45
   2  14  31   25.33   13.85
   2  14  32    9.41    9.81
   2  14  33   13.00   11.84
   2  14  34   -6.98    5.80
   2  14  35   -0.54    6.13
   2  14  36    5.86   10.72
   2  14  37   38.83   22.42
   2  14  38   -0.10    8.13
  -2  15  38   30.71   22.43
  -2  15  37   12.46    9.77
  -2  15  36   -0.48    4.62
  -2  15  35   57.79   26.00
  -2  15  34   27.10   14.92
  -2  15  33   13.28   13.06
  -2  15  32   24.26   15.32
  -2  15  31   24.99   15.14
  -2  15  30   33.91   18.63
  -2  15  29    4.57    3.03
  -2  15  28    3.16    8.00
  -2  15  27   23.21   11.89
  -2  15  26   24.56   14.96
  -2  15  25    8.18    9.78
  -2  15  24    9.21   12.88
  -2  15  23   -5.03    6.72
  -2  15  22   25.68   13.69
  -2  15  21   31.25   16.83
  -2  15  21   19.25   10.99
  -2  15  20   -1.97    6.87
  -2  15  20   10.88   10.84
  -2  15  19   15.86   10.85
  -2  15  19   26.54   13.66
  -2  15  18    6.68    6.75
  -2  15  18   17.69   11.80
  -2  15  17   60.66   24.68
  -2  15  17   12.58    8.05
  -2  15  16    6.43    2.89
  -2  15  16    1.38    2.14
  -2  15  15   -1.84    5.56
  -2  15  15    8.82    6.67
  -2  15  14   37.36   14.09
  -2  15  14    7.43    8.26
  -2  15  13   34.09   13.01
  -2  15  13   40.28   16.40
   2  15 -13    6.67    5.57
   2  15 -12   10.40    6.69
  -2  15  12    5.90    6.18
  -2  15  12    8.35    7.31
  -2  15  11   -1.23    5.33
   2  15 -11    8.80    9.07
  -2  15  11    9.73    7.89
  -2  15  10   13.15   10.91
   2  15 -10    9.89    9.16
  -2  15  10    1.98    3.04
  -2  15   9   -2.50    6.33
  -2  15   9    2.25    6.11
   2  15  -9    3.15    5.72
   2  15  -8   14.72    9.01
  -2  15   8    8.21    6.60
  -2  15   8   17.15    8.65
  -2  15   7  118.53   22.91
   2  15  -7  135.49   26.14
  -2  15   7  130.47   29.73
  -2  15   6    3.58    7.01
   2  15  -6   10.09    8.22
  -2  15   5   48.61   16.16
   2  15  -5   51.75   15.41
  -2  15   5   58.53   15.09
  -2  15   4    8.47   10.42
   2  15  -4   12.45    9.97
  -2  15   4   17.87   10.66
  -2  15   3   15.36    8.12
  -2  15   3   -0.38    5.89
   2  15  -3   12.41    8.32
  -2  15   2   -1.23    4.62
   2  15  -2    6.83    6.74
   2 -15   1   36.77   10.61
  -2  15   1   47.29   13.43
   2  15  -1   30.13   12.39
   2  15   0   94.98   21.83
  -2  15   0   81.82   16.53
   2 -15   0   87.41   17.03
   2 -15  -1   24.72    9.60
  -2  15  -1   30.10   10.16
   2  15   1   47.16   15.76
   2  15   2    8.08    9.72
  -2  15  -2    0.79    2.60
   2 -15  -2    5.30    6.06
   2  15   2    4.23    6.11
  -2  15  -3   15.67    7.26
   2  15   3   10.71    6.66
   2 -15  -3   15.36    8.04
   2  15   3   14.72   10.48
   2  15   4    5.05    4.32
   2 -15  -4   26.49    9.81
   2  15   4    8.91    7.06
  -2  15  -4    9.80    5.61
   2  15   5   57.21   20.76
   2 -15  -5   70.83   15.15
   2  15   5   50.89   17.44
  -2  15  -5   63.01   14.14
   2  15   6   29.80   13.86
   2 -15  -6   15.42    6.23
   2  15   6    6.20    5.31
  -2  15  -6   18.95    8.21
   2  15   7  112.12   27.46
  -2  15  -7  109.90   17.95
   2  15   7  148.78   27.62
   2 -15  -7  129.62   19.85
   2  15   8   32.91   14.94
   2 -15  -8   13.08    6.23
   2  15   8   22.15   12.53
  -2  15  -8   10.22    5.10
   2  15   9   -1.71    6.12
   2 -15  -9   -0.61    0.88
   2  15   9    6.16    6.37
  -2  15  -9   -3.72    4.81
   2  15  10   -1.48    3.75
   2 -15 -10    4.75    2.81
  -2  15 -10    3.05    2.31
   2  15  10    5.88    5.79
   2  15  11   11.26   10.31
   2 -15 -11    2.86    2.53
  -2  15 -11    2.76    3.32
   2  15  12   25.46   14.50
  -2  15 -12   12.67    6.36
   2 -15 -12   14.95    6.85
   2  15  12   19.78   12.73
  -2  15 -13   29.68    9.02
   2 -15 -13   38.47   10.64
   2  15  13   13.84    6.99
   2 -15 -14    6.78    4.26
   2  15  14    5.12    8.79
   2  15  14    4.74    7.75
   2  15  15    6.64    8.47
   2 -15 -15    3.16    3.12
   2  15  15    7.36    7.51
   2  15  16    7.78    4.21
   2 -15 -16    6.58    5.36
   2  15  16    8.25   11.05
   2  15  17   21.29   14.35
   2  15  17   13.10    9.70
   2 -15 -17   15.95    5.79
   2  15  18   11.13    9.28
   2 -15 -18   -2.37    2.96
   2  15  18   16.27   12.23
   2  15  19    7.41    3.79
   2 -15 -19   18.92    7.51
   2  15  20    6.85    5.32
   2 -15 -20    8.24    6.31
   2  15  21   57.22   18.87
   2 -15 -21   26.23    8.82
   2  15  22    5.55    5.12
   2 -15 -22   24.37    8.37
   2  15  23    9.68   10.06
   2 -15 -23    2.36    3.33
   2  15  24   21.27   12.27
   2 -15 -24    2.92    4.43
   2  15  25   13.70   11.70
   2  15  26   45.17   18.48
   2  15  27   22.31   12.59
   2  15  28   22.31   16.82
   2  15  29    2.00    8.97
   2  15  30   29.50   18.02
   2  15  31   21.82    8.67
   2  15  32   29.67   16.10
   2  15  33    7.56    4.96
   2  15  34   18.70   10.46
   2  15  35   60.56   30.08
   2  15  36    2.96    7.17
  -2  16  36   15.69   18.16
  -2  16  35    1.46    7.16
  -2  16  34    0.94    8.28
  -2  16  33    4.18    3.91
  -2  16  32   28.33   18.79
  -2  16  31    7.99    6.76
  -2  16  30   17.85   12.78
  -2  16  29   11.59   10.90
  -2  16  28    6.85    9.70
  -2  16  27   -1.68    3.90
  -2  16  26   46.89   22.38
  -2  16  25   -0.95    9.70
  -2  16  24   42.37   19.47
  -2  16  23   -2.82    5.85
  -2  16  22   16.84   12.50
  -2  16  22    0.07    8.09
  -2  16  21   -3.53   11.31
  -2  16  21   -1.88    5.34
  -2  16  20   94.35   25.93
  -2  16  20   87.90   28.44
  -2  16  19   26.77   19.24
  -2  16  19   17.91   12.87
  -2  16  18  156.24   38.13
  -2  16  18   97.34   25.77
  -2  16  17   22.16   17.69
  -2  16  17   27.80   14.69
  -2  16  16   -0.68    5.33
   2  16 -16    2.32    5.72
   2  16 -15   57.28   17.44
  -2  16  15   56.10   21.58
  -2  16  15   36.17   16.54
   2  16 -14   24.58   12.98
  -2  16  14   23.45   14.38
  -2  16  14   23.27   10.72
   2  16 -13   -1.46    5.88
  -2  16  13    6.16    8.39
  -2  16  13    7.66    6.84
  -2  16  12   56.33   22.64
   2  16 -12   34.38   12.44
  -2  16  12   36.61   14.82
   2  16 -11   38.78   15.21
  -2  16  11   12.40    6.69
  -2  16  11   23.96   13.13
  -2  16  10   35.20   18.16
  -2  16  10   34.33   12.83
   2  16 -10   49.55   16.83
   2  16  -9   10.62    9.41
  -2  16   9   20.34   12.73
  -2  16   9   38.24   13.92
  -2  16   8   10.55   11.27
  -2  16   8   38.51   15.22
   2  16  -8   26.61   12.49
  -2  16   7    3.15    5.79
  -2  16   7   13.21    8.43
   2  16  -7   20.07   10.53
  -2  16   6   41.69   19.08
   2  16  -6    9.95    8.54
  -2  16   6   61.20   17.57
  -2  16   5   15.84   12.96
   2  16  -5    6.89    7.98
  -2  16   5   12.92    7.45
  -2  16   4   46.40   14.22
  -2  16   4   26.96   13.71
   2  16  -4   25.67   10.84
  -2  16   3   24.70   14.39
  -2  16   3    7.26    7.67
   2  16  -3    9.43    7.43
   2 -16   2   55.73   14.21
  -2  16   2   69.76   17.18
   2  16  -2   68.28   19.92
   2  16  -1  170.81   30.35
   2 -16   1  210.13   27.69
  -2  16   1  141.81   23.93
   2  16   0  369.69   45.12
  -2  16   0  285.05   33.34
   2 -16   0  300.73   33.14
   2  16   1  127.93   25.89
   2 -16  -1  153.95   23.38
  -2  16  -1  146.62   23.49
  -2  16  -2   61.91   15.16
   2  16   2   74.65   23.04
   2 -16  -2   62.55   14.29
   2  16   2   60.54   18.01
   2  16   3   16.15   11.58
   2  16   3   -7.16    8.36
   2 -16  -3    8.75    6.75
  -2  16  -3    6.51    5.42
  -2  16  -4   18.77    7.00
   2  16   4   18.67    9.64
   2 -16  -4   21.13    8.74
   2  16   4   37.39   14.18
   2  16   5    0.46    4.59
   2 -16  -5    5.50    4.72
  -2  16  -5    0.86    3.87
   2  16   6   69.32   21.42
   2 -16  -6   51.77   12.90
   2  16   6   41.57   15.66
  -2  16  -6   36.11   11.22
   2  16   7   -1.91    7.31
   2 -16  -7   15.91    6.91
   2  16   7   16.16   10.45
  -2  16  -7    9.51    5.71
   2  16   8   46.64   17.15
   2  16   8   37.97   16.00
   2 -16  -8   17.51    7.72
  -2  16  -8   36.90   10.60
   2  16   9   24.31   13.17
   2  16   9   15.05    8.99
   2 -16  -9    9.27    5.43
  -2  16  -9   12.67    6.68
   2  16  10   22.31   13.17
   2 -16 -10   22.75    8.74
   2  16  10   24.92   13.35
   2  16  11   36.97   17.50
   2 -16 -11   20.98    7.92
   2  16  11   27.57   12.39
   2  16  12   61.76   20.00
   2  16  12   51.99   19.28
   2 -16 -12   52.43   12.87
   2  16  13   17.31   13.08
   2 -16 -13    2.79    4.06
   2  16  13    2.59    4.60
   2  16  14   15.09   10.74
   2 -16 -14   13.67    5.83
   2  16  14   18.11   10.15
   2  16  15   31.42   17.30
   2 -16 -15   36.12   10.64
   2  16  15   38.99   15.61
   2  16  16   15.21   10.30
   2  16  16   31.49   15.67
   2  16  17   16.36   13.63
   2  16  17   69.84   22.50
   2  16  18   74.02   25.27
   2  16  18   70.39   22.24
   2  16  19   20.42   15.03
   2  16  20   95.32   24.86
   2  16  21    9.16    6.85
   2  16  22    8.52   11.76
   2  16  23   -1.02    4.73
   2  16  24   42.77   18.73
   2  16  25   32.94   20.84
   2  16  26   11.84    9.11
   2  16  27    4.44   10.08
   2  16  28    1.65    8.68
   2  16  29    4.20    4.53
   2  16  30   -7.85   10.09
   2  16  31   10.33    9.78
   2  16  32   49.28   21.14
   2  16  33   -1.49    8.04
   2  16  34   -1.72    6.54
  -2  17  34   12.26   16.01
  -2  17  33   18.39   19.09
  -2  17  32    6.92   14.27
  -2  17  31   60.85   23.67
  -2  17  30   11.33   14.54
  -2  17  29   18.28   15.55
  -2  17  28    6.76    8.46
  -2  17  27   23.57   15.15
  -2  17  26    5.01   10.03
  -2  17  25   18.27   16.67
  -2  17  24    4.09   10.85
  -2  17  23   -8.46    8.20
  -2  17  22   -3.26    6.25
  -2  17  22   34.07   18.13
  -2  17  21   -2.56    9.92
  -2  17  21   -4.09    3.96
  -2  17  20   12.88   12.63
  -2  17  20    4.31    9.19
  -2  17  19   13.26    5.66
   2  17 -19   11.57    9.35
  -2  17  19    7.24    9.83
   2  17 -18    1.10    2.69
  -2  17  18   -7.33   12.07
  -2  17  18   10.70   11.03
   2  17 -17   26.43   13.60
  -2  17  17   23.95   15.70
  -2  17  17    2.39    4.18
  -2  17  16   -4.46    9.86
   2  17 -16    8.17    8.27
  -2  17  16    8.68    8.76
  -2  17  15    4.31    8.35
   2  17 -15   -1.15    4.52
  -2  17  15    2.12    5.92
  -2  17  14    4.99   12.60
  -2  17  14   -1.19    4.57
   2  17 -14    7.96    6.50
  -2  17  13   40.21   18.20
   2  17 -13   35.72   14.28
  -2  17  13   20.50   11.47
  -2  17  12   13.54    9.14
   2  17 -12    2.68    5.10
  -2  17  12    6.22   11.95
  -2  17  11   -0.24    7.86
   2  17 -11   27.21   11.78
  -2  17  11   11.10    8.33
   2  17 -10   23.27   10.56
  -2  17  10   56.94   17.57
  -2  17  10   33.17   17.78
  -2  17   9   33.87   19.13
   2  17  -9   26.61   14.13
  -2  17   9   36.88   15.91
  -2  17   8    1.64    7.44
  -2  17   8   -1.47    2.40
   2  17  -8   -4.01    3.53
  -2  17   7   -0.93    7.36
  -2  17   7    1.06    3.22
   2  17  -7   14.43   10.28
   2  17  -6  121.21   26.61
  -2  17   6   90.38   21.07
  -2  17   6   78.42   26.68
  -2  17   5   87.56   20.57
   2  17  -5   98.27   23.55
  -2  17   5   89.64   27.08
  -2  17   4   33.42   18.65
   2  17  -4   26.48   12.21
  -2  17   4   18.85    9.15
   2 -17   3   23.01   11.08
  -2  17   3   15.79    7.91
  -2  17   3   31.74   18.43
   2  17  -3   22.19   10.87
  -2  17   2    7.26    7.56
  -2  17   2    8.69    4.45
   2 -17   2   13.27    7.71
   2  17  -2    3.30    5.76
   2 -17   1   24.90    9.72
   2  17  -1   15.06   10.19
  -2  17   1   23.43   10.41
   2  17   0   -1.55    5.54
  -2  17   0   14.12    7.76
   2 -17   0    7.22    5.27
  -2  17  -1   25.26   10.71
   2  17   1   26.24   14.23
   2 -17  -1   28.37    9.61
   2  17   1   18.05    9.80
   2  17   2   -2.79    4.98
  -2  17  -2   13.69    7.88
   2 -17  -2   11.94    7.58
   2  17   2   25.15   13.13
   2  17   3   12.16    9.54
   2 -17  -3   22.68    8.18
  -2  17  -3    3.90    5.42
   2  17   3   22.67   12.50
  -2  17  -4   23.63    9.26
   2 -17  -4   11.91    6.64
   2  17   4   -1.37    8.01
   2  17   4   16.65   10.90
   2  17   5  101.34   28.31
   2 -17  -5  100.03   18.21
  -2  17  -5   77.40   17.25
   2  17   5   75.75   20.65
   2  17   6  107.62   28.44
   2  17   6   66.40   19.34
   2  17   7   19.03   14.01
   2  17   7   -4.94    7.59
   2  17   8   -2.78    8.19
   2  17   8    6.77    8.91
   2  17   9   57.33   21.54
   2  17   9    7.33    5.94
   2  17  10   32.93   15.21
   2  17  10   23.66   14.06
   2  17  11   14.50    8.35
   2  17  11   29.10   13.78
   2  17  12    6.92    4.60
   2  17  12    3.34    4.12
   2  17  13   52.81   21.29
   2  17  13   24.92   12.50
   2  17  14   23.44   16.13
   2  17  14   11.89   15.19
   2  17  15   -0.53    5.10
   2  17  15    2.59    5.65
   2  17  16    4.00   10.49
   2  17  16    7.98    9.64
   2  17  17   15.83   11.10
   2  17  17    8.51   10.96
   2  17  18   17.03   17.07
   2  17  18   -2.69    3.60
   2  17  19   26.44   13.46
   2  17  19   18.07   13.93
   2  17  20   31.28   15.97
   2  17  21    4.29    7.58
   2  17  22    4.54    6.90
   2  17  23    9.43   11.11
   2  17  24   29.74   15.93
   2  17  25   26.76   15.89
   2  17  26   -1.65    6.07
   2  17  27   28.50   18.86
   2  17  28   16.65   15.16
   2  17  29   -3.09    3.47
   2  17  30   -4.43    9.29
   2  17  31   47.42   21.29
  -2  18  32   -4.90   12.77
  -2  18  31    1.50    8.94
  -2  18  30   10.10   12.32
  -2  18  29   -5.30    9.43
  -2  18  28   16.29   13.05
  -2  18  27   10.48   11.91
  -2  18  26   25.48   15.73
  -2  18  25   25.89   15.17
  -2  18  24    9.44   12.74
   2  18 -23   -0.79    6.02
  -2  18  23   -3.35    4.96
  -2  18  22    3.26   11.36
   2  18 -22    4.15    6.00
  -2  18  22    1.99    2.37
  -2  18  21    8.56   10.27
   2  18 -21    3.29    4.48
  -2  18  21   -5.82    8.32
  -2  18  20   47.79   24.78
  -2  18  20   80.11   25.03
   2  18 -20  105.65   27.50
  -2  18  19    6.26    9.09
  -2  18  19   -0.66    7.02
  -2  18  18   30.73   19.71
   2  18 -18   37.32   17.31
  -2  18  18   33.97   15.83
  -2  18  17   22.72   13.46
   2  18 -17   13.86   10.62
  -2  18  17   -7.11   12.78
   2  18 -16    3.92    2.96
  -2  18  16    5.76   10.70
  -2  18  16   -2.59    4.09
   2  18 -15   16.47    9.41
  -2  18  15   17.66   14.82
  -2  18  15   31.46   14.77
  -2  18  14    0.53   10.77
   2  18 -14    9.20    7.63
  -2  18  14    5.89    6.51
  -2  18  13   -1.85    9.59
   2  18 -13   -0.82    3.71
  -2  18  13   -4.86    6.00
   2  18 -12  117.40   27.50
  -2  18  12   79.42   26.58
  -2  18  12   73.02   21.22
  -2  18  11    3.76    3.37
  -2  18  11   38.91   22.33
   2  18 -11   24.61   14.54
   2  18 -10   -8.35    9.25
  -2  18  10   -4.40    8.30
  -2  18  10   -3.65    4.67
  -2  18   9   -3.86    5.07
  -2  18   9    3.41    8.85
   2  18  -9   19.54   12.63
  -2  18   8   33.54   16.79
  -2  18   8   47.61   15.70
   2  18  -8   77.87   21.51
  -2  18   7    6.66    7.13
   2  18  -7   -5.78    7.23
  -2  18   7    9.51    7.51
  -2  18   6   16.24    6.66
  -2  18   6   43.49   14.49
   2  18  -6   34.75   16.15
  -2  18   5    5.94    3.48
  -2  18   5    2.35    7.18
   2  18  -5    5.29    8.54
  -2  18   4   -1.61    3.00
  -2  18   4   12.39    8.25
   2  18  -4   12.74    9.68
  -2  18   3   15.23    7.33
   2  18  -3    6.52    5.87
  -2  18   3    3.78    2.49
  -2  18   2   74.20   19.50
   2  18  -2   41.86   15.14
  -2  18   2   62.07   24.46
  -2  18   1   43.14   13.86
  -2  18   1   24.70   17.77
   2  18  -1   16.64   12.54
   2  18   0  386.34   58.21
   2  18   0  282.02   42.17
   2  18   1   35.11   15.39
   2  18   1   34.95   17.73
   2  18   2   82.66   29.24
   2  18   2   47.65   16.76
   2  18   3    9.20   14.29
   2  18   3   26.90   13.77
   2  18   4    6.55    7.29
   2  18   4   32.78   20.74
   2  18   5    1.07    4.77
   2  18   5   -6.03   10.81
   2  18   6   48.31   20.51
   2  18   6   52.84   19.93
   2  18   7   13.20    6.68
   2  18   7   -2.85    4.70
   2  18   8   32.65   17.94
   2  18   8   42.45   16.85
   2  18   9    0.73   10.45
   2  18   9   14.41   10.28
   2  18  10    4.34    6.87
   2  18  10    1.40    4.07
   2  18  11    8.12   11.71
   2  18  11    6.42   12.72
   2  18  12  117.99   31.22
   2  18  12   80.92   23.69
   2  18  13    7.54   10.10
   2  18  13   -1.49    6.62
   2  18  14    0.74    6.79
   2  18  14   17.55   13.20
   2  18  15   15.97   12.72
   2  18  15    7.84    6.97
   2  18  16   -5.24    6.50
   2  18  16   -5.15    9.12
   2  18  17   38.78   19.14
   2  18  17   27.13   18.34
   2  18  18   55.41   23.60
   2  18  18   51.99   21.86
   2  18  19   -1.50    6.43
   2  18  19    7.53    8.39
   2  18  20   32.19   14.56
   2  18  21   -8.45    8.20
   2  18  22    1.59    4.32
   2  18  23    6.78   11.29
   2  18  24   29.08   19.00
   2  18  25   28.40   18.16
   2  18  26   34.91   18.11
   2  18  27    1.07    3.94
   2  18  28    6.70   12.35
  -2  19  29   42.90   27.82
  -2  19  28    3.87    7.99
   2  19 -28   18.35   11.02
  -2  19  27   -4.12    8.39
   2  19 -27   15.76    7.97
   2  19 -26    7.88    6.65
  -2  19  26    7.77    6.16
  -2  19  25   24.41   11.50
   2  19 -25   23.97   13.81
   2  19 -24    9.05   11.13
  -2  19  24    6.29    8.07
   2  19 -23  -17.78   15.23
  -2  19  23   -1.12    3.68
   2  19 -22    9.05    8.34
  -2  19  22   15.32   12.99
  -2  19  22   12.25   10.02
  -2  19  21   -0.62   13.19
   2  19 -21    6.48    2.42
  -2  19  21   18.27   14.05
  -2  19  20   -1.92    4.13
  -2  19  20   -0.81    3.48
   2  19 -19   80.14   22.76
  -2  19  19   31.50   16.26
  -2  19  19   38.72   21.18
  -2  19  18    5.95   10.96
   2  19 -18   -6.55    9.88
  -2  19  18   23.41   13.33
  -2  19  17   10.73   12.14
   2  19 -17    1.89    6.37
  -2  19  17   -0.07    4.68
  -2  19  16   34.87   21.31
   2  19 -16   14.42   10.84
  -2  19  16   11.07   10.16
  -2  19  15   -0.33    3.74
   2  19 -15    3.21    9.24
   2  19 -14    4.52    8.09
  -2  19  14    3.56    7.75
  -2  19  14    0.96    9.01
   2  19 -13   10.37   12.09
  -2  19  13   -2.83    7.12
  -2  19  13    3.29    6.26
  -2  19  12   10.96   14.49
  -2  19  12   -1.15    2.96
   2  19 -12    4.47    5.00
  -2  19  11   10.69    8.08
  -2  19  11   33.09   21.28
   2  19 -11    7.45   10.62
  -2  19  10   19.22   14.92
  -2  19  10    4.62    7.45
   2  19 -10   13.18   13.15
  -2  19   9   13.69   16.20
  -2  19   9    6.16    6.72
   2  19  -9   -3.33    3.09
  -2  19   8    6.64    9.99
  -2  19   8   12.75   10.79
   2  19  -8   21.37   11.98
  -2  19   7   10.62    7.52
   2  19  -7   18.81   12.64
  -2  19   7   10.53   10.22
  -2  19   6   25.21   13.06
   2  19  -6   26.01   15.19
  -2  19   6   40.44   20.84
  -2  19   5   38.33   22.06
   2  19  -5   29.10   13.49
  -2  19   4   16.12   13.54
   2  19  -4   26.40   13.29
   2  19  -3   75.59   23.81
  -2  19   3   44.41   19.90
  -2  19   2   19.65   14.21
   2  19  -2   31.37   14.58
  -2  19   1   19.12   14.92
   2  19  -1   20.40   12.69
   2  19  -1    1.04    5.47
  -2  19   0   19.53   14.10
   2  19   0  -11.68   12.76
   2  19   0   11.91   11.23
   2  19   1    2.88    3.43
   2  19   1   11.77    8.44
   2  19   2   13.87   10.68
   2  19   2   17.11   11.82
   2  19   3   60.21   20.13
   2  19   3   44.10   18.39
   2  19   4   27.04   13.97
   2  19   4   11.31    7.18
   2  19   5   13.34   12.46
   2  19   5   26.19   15.85
   2  19   6   23.97   14.74
   2  19   6    6.59    7.95
   2  19   7    9.13   10.33
   2  19   7    8.04    8.14
   2  19   8   -6.08    9.54
   2  19   8   21.49   12.95
   2  19   9   21.82   15.98
   2  19   9    0.74    3.37
   2  19  10    2.62    5.74
   2  19  10   -1.84    3.70
   2  19  11   -0.35    3.47
   2  19  11   28.64   16.18
   2  19  12   12.87   11.77
   2  19  12    3.97    7.90
   2  19  13    4.72    7.90
   2  19  13   26.28   15.61
   2  19  14    5.61    9.83
   2  19  14   -4.65    5.66
   2  19  15    9.27   11.01
   2  19  15   -7.79   10.63
   2  19  16   16.49   10.99
   2  19  16   12.76    8.03
   2  19  17   -5.61    6.31
   2  19  17   -0.85    8.68
   2  19  18   31.54   17.97
   2  19  18   11.93   11.44
   2  19  19   45.38   22.09
   2  19  19   41.64   16.29
   2  19  20   12.81   11.96
   2  19  21   17.31   13.50
   2  19  22    7.61    8.08
   2  19  23   11.46   12.75
   2  19  24   -5.15    6.57
   2  19  25   50.59   23.73
  -2  20  27    2.10    9.42
  -2  20  26   44.37   22.76
  -2  20  25   -9.50   12.17
   2  20 -24   34.11   17.67
  -2  20  24   38.06   16.45
   2  20 -23    4.88    9.81
  -2  20  23   23.49   12.12
   2  20 -22   -8.93   11.75
  -2  20  22   -6.01    8.15
   2  20 -21    8.29    9.42
  -2  20  21    5.93    3.65
   2  20 -20   18.60   15.52
  -2  20  20   55.49   21.93
   2  20 -19    5.84    2.68
  -2  20  19    2.48    3.56
   2  20 -18    7.48   10.50
  -2  20  18    8.13   11.01
  -2  20  18   -4.69    4.57
  -2  20  17   15.71   15.28
   2  20 -17   15.85   13.20
  -2  20  17   -3.23    8.83
  -2  20  16   10.98    9.52
   2  20 -16   17.31   12.31
  -2  20  16    7.18    5.15
   2  20 -15    5.99    9.54
  -2  20  15    1.86    9.63
  -2  20  15    5.81   12.37
   2  20 -14   55.63   22.29
  -2  20  14   32.85   18.86
  -2  20  14   26.42   15.29
  -2  20  13   -7.97   12.68
   2  20 -13    4.06    3.04
  -2  20  12   53.60   24.80
   2  20 -12   83.50   24.00
  -2  20  11   13.28   16.27
   2  20 -11    3.25    6.29
  -2  20  10   -6.37    5.55
   2  20 -10   10.09    8.44
   2  20  -9   20.70   14.40
  -2  20   9   12.75   19.50
  -2  20   8   64.92   29.02
   2  20  -8   25.49   13.42
  -2  20   7  -12.01   13.40
   2  20  -7    4.14   10.21
  -2  20   6   41.98   23.44
   2  20  -6   55.69   19.44
  -2  20   5   12.97   15.50
   2  20  -5    7.92    7.34
  -2  20   4   23.72   18.85
   2  20  -4   -8.79   10.36
  -2  20   3   -3.31    8.59
   2  20  -3   -1.75    3.96
   2  20  -2   44.26   19.24
   2  20  -2   13.14   11.81
  -2  20   2   45.72   26.70
   2  20  -1  -10.09    9.37
  -2  20   1   -5.12    7.37
   2  20  -1    6.08    9.06
   2  20   0   69.91   26.43
   2  20   0   43.13   19.37
  -2  20   0   40.21   21.59
   2  20   1   21.46   16.00
   2  20   1   14.07   14.35
  -2  20  -1    3.05    8.72
   2  20   2   10.16    9.48
   2  20   2   46.39   18.22
   2  20   3   -5.60    4.23
   2  20   3   20.87   16.48
   2  20   4   18.87   13.23
   2  20   4    1.88    3.84
   2  20   5    2.86    8.46
   2  20   5    7.04    9.10
   2  20   6   86.46   30.54
   2  20   6  131.84   30.98
   2  20   7   23.25   15.52
   2  20   7    9.32    9.84
   2  20   8   81.54   27.36
   2  20   8   49.83   19.94
   2  20   9   31.15   18.88
   2  20   9   13.10   10.99
   2  20  10   -3.91    5.06
   2  20  10    3.93    9.33
   2  20  11   -4.70    5.03
   2  20  11    1.04    3.05
   2  20  12   74.72   27.29
   2  20  12   62.85   23.89
   2  20  13    8.45    7.08
   2  20  13   13.24   12.10
   2  20  14   63.29   22.45
   2  20  14   77.90   27.88
   2  20  15    8.97    9.17
   2  20  15   16.61   15.49
   2  20  16    6.25   12.54
   2  20  16   11.41   10.80
   2  20  17   -6.40    3.03
   2  20  17    0.59    5.83
   2  20  18   33.62   18.59
   2  20  18    3.63   12.01
   2  20  19   10.25   11.57
   2  20  20   36.36   18.60
   2  20  21   35.19   17.47
   2  21 -20  -19.77   18.21
   2  21 -19   10.57   10.83
   2  21 -18   14.24   10.54
   2  21 -17   18.09   13.58
   2  21 -16   -1.04    3.32
   2  21 -15   24.87   17.04
   2  21 -14    8.89   10.71
   2  21 -13   -5.13    7.45
   2  21 -12    9.81    7.79
   2  21 -11   -6.09    7.25
   2  21 -10   10.65   10.54
  -2  21  10   10.42    9.38
  -2  21   9   -3.60    8.94
   2  21  -9   -3.34    3.00
  -2  21   8   -3.26   11.56
   2  21  -8    8.85    8.71
  -2  21   7    6.26   10.96
   2  21  -7   -8.74    9.07
  -2  21   6    4.96    6.86
   2  21  -6    6.49   10.45
  -2  21   5   -1.23    9.30
   2  21  -5   -4.83    2.94
  -2  21   4   28.65   20.58
   2  21  -4   37.14   25.96
   2  21  -4   14.72   11.87
  -2  21   3   28.96   20.99
   2  21  -3   14.66   13.30
   2  21  -3   14.17    7.46
   2  21  -2    5.95   10.40
  -2  21   2   14.37   13.31
   2  21  -2   -2.65    8.04
   2  21  -1   36.69   23.66
   2  21  -1   14.13   11.81
  -2  21   1   18.93   17.93
   2  21   0   -9.09   10.81
  -2  21   0    6.94    6.87
   2  21   0    5.38   15.76
   2  21   1  -13.91   18.12
  -2  21  -1   14.62   14.39
   2  21   1   11.18   11.26
   2  21   2    9.67   11.62
  -2  21  -2   -3.48    8.04
   2  21   2   -2.54    5.64
  -2  21  -3    2.21   13.20
   2  21   3   10.10   10.83
   2  21   3    0.50    7.58
   2  21   4   14.26   12.15
   2  21   4   18.50   12.43
   2  21   5   -5.22   11.66
   2  21   5    6.01   10.41
   2  21   6   26.00   20.43
   2  21   6   12.42   10.14
   2  21   7  -12.69   14.09
   2  21   7   34.23   16.73
   2  21   8    2.64    9.62
   2  21   8    7.31   15.52
   2  21   9    3.95    5.59
   2  21   9    2.22    5.89
   2  21  10   17.06   13.86
   2  21  10   22.13   12.55
   2  21  11   -5.28    3.26
   2  21  11   -1.89    7.08
   2  21  12   15.32   15.76
   2  21  12   29.02   19.30
   2  21  13   14.57   14.90
   2  21  13   15.64    9.60
   2  21  14  -10.49   13.77
   2  21  14   20.94   13.92
   2  21  15    9.06   12.80
   2  21  15   22.86   19.18
   2  21  16    3.96    7.46
   2  21  16    0.53    3.90
   2  21  17   13.64   12.30
   2  21  18   -1.51    9.11
   2  22 -14   16.77   12.12
   2  22 -13   12.96    9.55
   2  22 -12   -0.45    7.62
   2  22 -11   -0.37    5.35
   2  22 -10   -0.75    5.36
   2  22  -9   21.13   12.54
   2  22  -8   11.54   10.42
   2  22  -7   27.56   15.67
   2  22  -6    7.00    8.51
   2  22  -5   11.61    9.22
   2  22  -5   10.63   11.56
   2  22  -4   -7.50   14.12
   2  22  -4    5.86    5.22
   2  22  -3   -3.03    6.64
   2  22  -3   32.80   18.33
   2  22  -2   23.92   15.89
   2  22  -2   37.39   23.07
   2  22  -1   12.77   14.74
   2  22  -1   -3.64    6.97
   2  22   0   19.20   16.93
   2  22   0    0.89    4.50
   2  22   1   -4.18   14.42
   2  22   1   -9.72   13.59
   2  22   2    1.13    6.35
   2  22   2   21.26   11.20
   2  22   3   -1.47    6.10
   2  22   3    3.88    7.28
   2  22   4   -5.00    5.85
   2  22   4   25.08   16.77
   2  22   5    7.75    9.66
   2  22   5   -1.87    6.03
   2  22   6   -7.87    9.70
   2  22   6   17.47   17.15
   2  22   7   20.01   19.34
   2  22   7    4.54    8.58
   2  22   8    2.59    9.55
   2  22   8   -5.26    6.28
   2  22   9    9.48   15.15
   2  22   9    0.16    2.97
   2  22  10    4.77    8.93
   2  22  11   14.90   18.25
   3   0   0    0.55    1.41
   3   0  -1    0.68    0.97
   3   0  -2  263.50   21.77
   3   0  -3    9.12    4.51
  -3   0   4  399.65   36.12
   3   0   4  363.33   21.16
   3   0  -4  402.85   27.25
   3   0  -4  394.74   19.23
   3   0   5   32.37    6.82
   3   0  -5   32.44    6.45
   3   0  -5   41.67    8.70
  -3   0   5   19.37    8.35
  -3   0   6   -1.63    3.37
   3   0  -6    5.86    3.34
   3   0   6    8.01    3.10
  -3   0   6    0.38    1.64
   3   0  -6    6.73    3.52
  -3   0   7   54.15   14.68
   3   0  -7   62.78   13.20
   3   0  -7   40.57    8.93
   3   0  -7   39.88    7.74
   3   0   7   37.47    7.30
  -3   0   8   39.32   12.12
   3   0  -8   33.19    7.49
   3   0   8   27.63    6.16
   3   0  -8   46.55    9.65
   3   0  -8   21.69    7.82
  -3   0   9   16.44    7.82
   3   0  -9   29.58    7.65
   3   0  -9   32.49    8.12
   3   0   9   23.01    6.06
   3   0  -9   16.45    7.43
   3   0 -10  771.61   46.83
   3   0 -10  763.16   39.19
  -3   0 -10  777.74   33.93
   3   0  10  781.64   34.32
  -3   0 -11    1.62    1.18
  -3   0  11    5.87    5.62
   3   0 -11    0.98    2.21
   3   0  11    6.90    3.41
  -3   0  12  418.57   42.87
   3   0  12  453.47   27.91
  -3   0 -12  431.96   26.45
   3   0 -12  444.44   31.12
  -3   0 -13   33.82    7.79
   3   0 -13   34.88    8.99
   3   0  13   28.24    7.47
  -3   0  13   24.35   11.50
   3   0  14   13.03    5.08
  -3   0 -14   11.33    4.83
  -3   0  14   29.33   10.77
   3   0 -14   20.54    7.09
  -3   0  15  122.89   23.22
  -3   0 -15  110.19   14.15
   3   0 -15  103.41   15.16
   3   0  15  105.13   14.83
   3   0  16   -0.64    1.52
  -3   0 -16    3.86    2.36
   3   0 -16   -3.71    3.85
  -3   0  16    3.77    7.26
   3   0  17   70.57   12.52
  -3   0 -17   81.44   13.18
  -3   0  17   75.24   19.20
   3   0 -17   93.14   14.64
   3   0  18   -3.34    3.20
  -3   0  18   -4.00    5.90
  -3   0 -18   -1.27    0.71
   3   0 -18    0.92    3.34
  -3   0 -19    1.02    2.40
  -3   0  19    8.94    8.68
   3   0  19    4.36    3.80
   3   0 -19    5.98    4.64
  -3   0  20   11.58    5.32
   3   0  20    7.14    4.11
   3   0 -20    7.77    5.39
  -3   0  21    9.75    6.89
   3   0  21    8.03    5.16
   3   0 -21    0.02    1.60
  -3   0  22    9.44    6.45
   3   0  22    4.94    4.90
   3   0 -22    1.19    1.42
   3   0 -23   12.49    5.42
  -3   0  23   18.69    9.64
   3   0  23    4.94    3.83
  -3   0  24   68.77   19.46
   3   0  24  113.11   20.23
   3   0 -24  130.56   20.11
  -3   0  25   78.96   21.26
   3   0 -25   85.06   16.12
   3   0  25   61.26   15.16
   3   0  26    5.11    6.57
   3   0 -26   -3.67    3.19
  -3   0  26   11.32    8.41
   3   0  27  106.48   21.37
  -3   0  27  103.11   24.02
   3   0 -27   81.45   16.06
   3   0  28    7.15    6.58
  -3   0 -28    7.13    3.88
  -3   0  28    1.20    5.52
   3   0 -28   14.15    6.65
   3   0  29   20.50    9.49
  -3   0  29   43.42   16.02
   3   0 -29   40.71   11.78
  -3   0 -29   19.11    5.39
   3   0 -30   -1.90    3.49
   3   0  30    0.76    3.63
   3   0  31   13.10    9.06
   3   0 -31   13.24    6.49
   3   0  32    3.75    6.03
   3   0 -32    5.91    5.95
   3   0  33  499.15   51.89
   3   0 -33  466.25   42.64
   3   0  34   19.81   11.63
   3   0 -34   20.19    8.66
   3   0 -35  119.20   21.98
   3   0  35   91.19   23.81
   3   0 -36   39.66   12.18
   3   0  36   31.53   14.46
   3   0 -37    6.53    5.56
   3   0  37   -2.66    6.00
   3   0 -38   43.67   13.47
   3   0  38   41.70   16.76
   3   0 -39   18.42    8.77
   3   0  39   28.18   11.41
   3   0 -40    9.21    8.68
   3   0  40    5.57    6.62
   3   0 -41   12.78    9.26
   3   0  41    7.45   10.90
   3   0 -42   82.88   20.38
   3   0  42   49.46   17.52
   3   0  43    1.46    4.83
   3   0 -43   12.93    8.55
   3   0  44    4.38    5.18
   3   0 -44    9.34    9.23
   3   0  45   24.27   13.44
   3   0  46    4.12    6.94
   3   0  47  166.29   37.73
   3   0  48   14.98   14.50
   3   0  49    0.66    3.16
   3   0  50   13.59   13.21
   3   0  51    8.09    7.28
   3  -1  50   -2.35    4.77
   3  -1  49   40.01   18.90
   3  -1  48   32.17   18.22
   3  -1  47    3.38    8.96
   3  -1  46    8.94    8.40
   3  -1  45   17.98   13.15
   3  -1  44    2.66    7.82
   3  -1  43    3.46    5.52
   3   1 -42   -0.67    4.66
   3  -1  42    8.58    7.38
   3  -1  41   23.46   13.08
   3   1 -41   13.08    8.02
   3   1 -40   14.45    9.43
   3  -1  40    5.11    8.96
   3   1 -39   81.14   18.96
   3  -1  39   91.42   23.67
   3   1 -38   -6.05    6.92
   3  -1  38    4.17    7.45
   3  -1  37   47.11   18.30
   3   1 -37    9.53    5.18
   3  -1  36   -1.23    7.56
   3   1 -36   10.53    6.30
   3   1 -35   30.27   10.64
   3  -1  35   29.18   13.54
   3   1 -34   91.32   19.41
   3  -1  34   64.79   18.59
   3   1 -33  108.50   20.74
   3  -1  33  120.08   24.28
  -3   1  33   88.35   24.00
   3   1 -32   10.13    5.51
  -3   1  32   17.63   12.41
   3  -1  32   15.64    8.62
  -3   1  32   15.42    6.49
   3  -1  31   45.97   15.27
   3   1 -31   33.79   11.52
  -3   1  31   25.31   10.82
  -3   1  31   36.45   15.61
  -3   1  30  119.82   28.01
  -3   1  30  176.34   35.09
   3  -1  30  141.30   25.81
   3   1 -30  115.98   20.27
   3  -1  29   58.49   16.07
  -3   1  29   45.20   16.68
   3   1 -29   44.82   12.88
  -3   1  28  204.89   34.68
  -3  -1 -28  163.74   11.65
  -3   1  28  241.74   38.98
   3  -1  28  212.53   29.68
   3   1 -28  223.32   27.06
  -3   1  27   19.09   11.32
   3  -1  27   16.36    9.42
  -3  -1 -27    3.38    2.25
   3   1 -27    3.56    4.13
  -3   1  27    4.74    5.83
   3   1 -26    9.60    5.04
  -3   1  26    9.57    9.06
   3  -1  26   24.21    9.89
  -3   1  26    6.94    8.60
  -3  -1 -26   10.64    3.09
  -3   1  25    1.63    3.12
   3  -1  25    2.18    3.97
  -3   1  25    3.39    7.65
  -3  -1 -25    7.47    2.36
   3   1 -25    9.29    5.26
   3   1 -24    9.80    6.37
  -3   1  24    8.69    6.20
  -3  -1 -24    9.34    2.59
  -3   1  24   14.19    9.85
   3  -1  24   14.93    8.04
   3   1 -23   45.10   11.09
  -3   1  23   45.54   14.83
  -3   1  23   52.17   16.73
   3  -1  23   38.83   10.65
   3   1 -22   40.25   10.68
   3  -1  22   21.00    7.32
  -3   1  22   27.49   12.12
  -3   1  22   43.05   16.51
  -3   1  21   14.15    9.15
  -3   1  21   -1.73    6.68
   3  -1  21    6.66    5.51
   3   1 -21   13.11    6.39
  -3   1  20    4.66    3.88
   3  -1  20    3.55    1.53
   3  -1  19   43.87   10.50
   3   1 -19   67.69   12.48
  -3   1  18   86.73   21.11
   3   1 -18   52.13   11.16
   3  -1  18   93.73   14.88
  -3  -1 -17   22.51    7.38
   3  -1  17   27.29    8.01
  -3   1  17   24.15   11.18
   3   1 -17   35.58    8.42
  -3  -1 -16  178.98   20.16
   3  -1  16  216.61   20.73
  -3   1  16  145.01   25.69
   3   1 -16  244.98   23.41
  -3   1  15   70.30   17.38
   3   1 -15   52.44   10.23
   3  -1  15   54.96   10.24
  -3  -1 -15   43.60   10.20
  -3   1  14  981.83   66.38
  -3  -1 -14 1028.22   46.21
   3   1 -14 1010.49   46.53
   3  -1  14 1007.39   41.72
  -3  -1 -13  105.64   14.36
   3   1 -13  114.66   15.28
  -3   1  13  136.97   23.89
   3  -1  13  148.45   15.29
  -3   1  12  163.31   25.99
   3   1 -12  171.13   18.79
  -3  -1 -12  171.87   17.96
   3  -1  12  173.92   15.83
  -3   1  11  145.10   24.18
  -3  -1 -11  176.21   18.06
   3   1 -11  177.16   19.04
   3  -1  11  167.53   15.06
  -3  -1 -10   55.48    9.80
  -3   1  10   54.59   14.72
   3   1 -10   43.73    9.05
   3  -1  10   46.40    7.89
   3  -1   9  121.59   11.96
   3   1  -9   98.53   13.49
  -3   1   9  124.19   21.11
   3   1  -8  157.85   16.96
   3  -1   8  131.68   12.00
   3   1  -7   53.05    9.71
   3  -1   7   55.65    7.65
  -3   1   7   60.59   11.50
   3  -1   6   61.61    7.96
   3   1  -6   71.57   11.09
   3  -1   5   23.36    4.88
   3   1  -5   26.09    6.93
   3   1  -4 1840.33   37.78
   3   1  -4 1777.69   55.43
  -3   1   3  461.90   22.75
   3   1  -3  472.32   28.64
  -3  -1  -3  455.22   33.96
   3   1  -3  463.54   16.14
  -3  -1  -2 1568.48   64.91
  -3   1   2 1524.91   39.35
   3   1  -2 1502.57   50.56
  -3   1   1  841.32   28.30
   3   1  -1  791.38   36.61
  -3  -1  -1  845.60   48.69
  -3  -1   0    5.68    2.28
   3   1   0   11.27    4.61
   3  -1  -1  871.34   40.82
  -3  -1   1  842.53   50.55
  -3  -1   2 1554.09   70.21
   3  -1  -2 1577.54   55.56
   3  -1  -3  515.13   31.63
  -3  -1   3  560.82   43.07
   3  -1  -4 1839.98   60.58
  -3  -1   4 1985.98   82.36
   3   1   4 1864.55   52.41
   3  -1  -4 1848.16   60.04
   3  -1  -5   20.84    5.45
   3  -1  -5   20.46    6.48
   3   1   5   22.73    6.00
  -3  -1   5   22.20    6.82
   3  -1  -5   19.68    5.67
  -3  -1   5   10.39    6.22
  -3  -1   6   46.79   13.04
   3  -1  -6   87.87   11.53
   3   1   6   56.85    9.19
   3  -1  -6   57.30   10.61
  -3  -1   6   62.52   11.03
   3  -1  -6   66.07   12.23
   3  -1  -7   51.45    9.50
   3   1   7   72.95   10.99
   3  -1  -7   69.43   11.92
  -3  -1   7   39.83    8.72
   3  -1  -7   72.92   13.24
  -3  -1   7   60.48   15.50
   3  -1  -8  142.13   16.24
   3  -1  -8  131.66   16.36
   3   1   8  153.60   15.77
   3  -1  -8  136.87   18.39
  -3  -1   8  137.13   16.92
  -3  -1   8  142.04   24.27
   3   1   9  112.40   13.72
   3  -1  -9  125.50   16.07
   3  -1  -9  138.26   19.14
  -3  -1   9   97.04   14.54
   3  -1  -9  109.52   14.98
  -3  -1   9  109.79   21.28
   3  -1 -10   50.61   10.91
  -3  -1  10   33.66   11.28
   3  -1 -10   51.64   12.56
   3  -1 -10   29.88    7.71
   3   1  10   46.65    9.16
   3  -1 -11  166.34   20.22
  -3  -1  11  156.50   25.84
   3   1  11  187.69   18.60
   3  -1 -11  177.00   19.69
  -3   1 -11  156.52   14.64
   3  -1 -11  194.41   23.92
  -3  -1  12  149.92   25.14
  -3   1 -12  164.93   14.99
   3  -1 -12  161.10   20.33
   3   1  12  181.57   18.88
   3  -1 -12  141.89   17.70
  -3  -1  13  118.10   21.92
  -3   1 -13  144.85   14.66
   3  -1 -13  112.10   17.60
   3  -1 -13  134.94   17.44
   3   1  13  123.51   15.84
  -3  -1  14 1009.52   66.78
  -3   1 -14 1062.65   40.54
   3  -1 -14 1116.00   58.20
   3  -1 -14 1151.99   52.22
   3   1  14 1049.89   47.77
  -3   1 -15   42.28    8.35
   3  -1 -15   52.71   11.49
   3   1  15   43.16   10.05
  -3  -1  15   54.43   15.50
  -3   1 -16  198.64   18.62
  -3  -1  16  172.86   27.98
   3  -1 -16  196.93   21.67
   3   1  16  200.41   21.85
  -3  -1  17   43.61   15.13
   3   1  17   25.91    8.01
  -3   1 -17   44.32    8.92
   3  -1 -17   34.05    9.68
  -3  -1  18   51.61   17.35
  -3   1 -18  103.73   14.47
   3  -1 -18  103.01   15.78
   3   1  18   77.70   14.41
   3   1  19   66.95   13.83
  -3  -1  19   69.88   19.52
  -3   1 -19   37.19    9.06
   3  -1 -19   38.95    9.62
  -3  -1  20   13.26    8.29
   3   1  20   11.44    5.13
  -3   1 -20   11.58    4.53
   3  -1 -20   15.78    7.15
   3   1  21   17.63    7.88
  -3   1 -21    7.68    4.15
   3  -1 -21   12.23    5.26
  -3  -1  21   17.09    9.58
   3   1  22   39.62   11.12
  -3  -1  22   25.63   12.26
   3  -1 -22   12.78    5.77
  -3  -1  23   32.65   13.52
   3   1  23   48.38   13.55
   3  -1 -23   43.02   10.64
  -3  -1  24    2.23    5.85
   3   1  24   11.77    5.47
   3  -1 -24    4.63    3.70
   3  -1 -25    7.28    4.40
  -3  -1  25   13.11   11.26
   3   1  25   13.60    8.35
   3  -1 -26   13.51    6.41
   3   1  26   16.96    9.85
   3  -1 -27   -2.59    5.43
   3   1  27   21.66   11.05
   3   1  28  152.23   26.15
   3  -1 -28  182.69   24.66
   3  -1 -29   42.20   11.60
   3   1  29   31.67   11.51
   3   1  30  114.82   23.57
   3  -1 -30  113.80   20.18
   3  -1 -31   33.70   11.08
   3   1  31   26.39   11.28
   3   1  32   11.90    8.05
   3  -1 -32   16.95    7.63
   3   1  33   80.72   20.49
   3  -1 -33   93.49   18.91
   3   1  34   93.05   23.60
   3  -1 -34   59.75   15.76
   3  -1 -35   19.09    8.88
   3   1  35   66.37   20.80
   3   1  36   13.81   11.83
   3  -1 -36   11.88    8.39
   3  -1 -37   12.90    5.99
   3   1  37    8.69    6.35
   3  -1 -38    8.08    8.96
   3   1  38   -3.88    4.43
   3  -1 -39   90.67   20.34
   3   1  39  124.33   30.04
   3  -1 -40    6.72    9.70
   3   1  40    2.86    3.91
   3  -1 -41    8.99    8.61
   3   1  41   40.98   18.61
   3  -1 -42   11.93    8.51
   3   1  42   18.15   13.26
   3   1  43   20.09   11.92
   3  -1 -43   12.36    7.68
   3  -1 -44    5.36    6.73
   3   1  44   -1.78    5.40
   3  -1 -45   14.34    7.67
   3   1  45    4.93    6.75
   3   1  46   13.63   10.16
   3   1  47   19.63   10.48
   3   1  48   11.46   13.16
   3   1  49   53.61   22.79
   3   1  50   -3.06    5.03
   3   1  51   -1.07    4.12
   3   1  52   -8.10   11.66
   3  -2  48   -5.60    7.15
   3  -2  47   53.31   18.92
   3  -2  46   35.56   19.61
   3  -2  45   12.45   11.04
   3  -2  44   23.91   15.26
[truncated: 566,958 more chars]
